# Supplementary material for: A genome-first study of sex chromosome aneuploidies provides evidence of Y chromosome dosage effects on autism risk
Source: Nat Commun. 2024 Oct 15;15:8897. doi: 10.1038/s41467-024-53211-7 (PMC11480344; doi:10.1038/s41467-024-53211-7)
Supplement: Supplementary file 4 — Source Data [file 41467_2024_53211_MOESM4_ESM.zip]

Archive with 62 entries (61 files):
- source_data_files/
- __MACOSX/._source_data_files
- source_data_files/Figure4B_source_data.txt
- __MACOSX/source_data_files/._Figure4B_source_data.txt
- source_data_files/Figure2_source_data.txt
- __MACOSX/source_data_files/._Figure2_source_data.txt
- source_data_files/FigureS4_XXX_XX_source_data.txt
- __MACOSX/source_data_files/._FigureS4_XXX_XX_source_data.txt
- source_data_files/FigureS1_source_data.txt
- source_data_files/FigureS4_X_XX_source_data.txt
- __MACOSX/source_data_files/._FigureS4_X_XX_source_data.txt
- source_data_files/Figure5D_source_data.txt
- source_data_files/Figure5B_aou_education_source_data.txt
- __MACOSX/source_data_files/._Figure5B_aou_education_source_data.txt
- source_data_files/.DS_Store
- __MACOSX/source_data_files/._.DS_Store
- source_data_files/FigureS6_source_data.txt
- source_data_files/FigureS8_mycode_source_data.txt
- source_data_files/Figure3A_source_data.txt
- __MACOSX/source_data_files/._Figure3A_source_data.txt
- source_data_files/FigureS7_source_data.txt
- __MACOSX/source_data_files/._FigureS7_source_data.txt
- source_data_files/FigureS5_diagnosis_age_source_data.txt
- __MACOSX/source_data_files/._FigureS5_diagnosis_age_source_data.txt
- source_data_files/FigureS5_scq_verbal_source_data.txt
- __MACOSX/source_data_files/._FigureS5_scq_verbal_source_data.txt
- source_data_files/Figure5B_ukb_income_source_data.txt
- __MACOSX/source_data_files/._Figure5B_ukb_income_source_data.txt
- source_data_files/FigureS5_mother_age_source_data.txt
- __MACOSX/source_data_files/._FigureS5_mother_age_source_data.txt
- source_data_files/FigureS8_spark_source_data.txt
- __MACOSX/source_data_files/._FigureS8_spark_source_data.txt
- source_data_files/FigureS5_father_age_source_data.txt
- __MACOSX/source_data_files/._FigureS5_father_age_source_data.txt
- source_data_files/Figure1B_source_data.txt
- __MACOSX/source_data_files/._Figure1B_source_data.txt
- source_data_files/Figure5C_forest_plot_source_data.txt
- __MACOSX/source_data_files/._Figure5C_forest_plot_source_data.txt
- source_data_files/FigureS4_XYY_XY_source_data.txt
- __MACOSX/source_data_files/._FigureS4_XYY_XY_source_data.txt
- source_data_files/FigureS4_XXY_XY_source_data.txt
- __MACOSX/source_data_files/._FigureS4_XXY_XY_source_data.txt
- source_data_files/Figure5A_haploinsufficiency_source_data.txt
- source_data_files/Figure5A_between_sca_source_data.txt
- __MACOSX/source_data_files/._Figure5A_between_sca_source_data.txt
- source_data_files/Figure4A_source_data.txt
- __MACOSX/source_data_files/._Figure4A_source_data.txt
- source_data_files/Figure5A_extra_x_source_data.txt
- source_data_files/FigureS2_source_data.txt
- __MACOSX/source_data_files/._FigureS2_source_data.txt
- source_data_files/Figure5B_ukb_education_source_data.txt
- __MACOSX/source_data_files/._Figure5B_ukb_education_source_data.txt
- source_data_files/Figure5A_extra_y_source_data.txt
- source_data_files/Figure1A_source_data.txt
- __MACOSX/source_data_files/._Figure1A_source_data.txt
- source_data_files/Figure5B_aou_income_source_data.txt
- __MACOSX/source_data_files/._Figure5B_aou_income_source_data.txt
- source_data_files/Figure3B_source_data.txt
- source_data_files/FigureS5_vineland_source_data.txt
- __MACOSX/source_data_files/._FigureS5_vineland_source_data.txt
- source_data_files/Figure5C_density_plot_source_data.txt
- __MACOSX/source_data_files/._Figure5C_density_plot_source_data.txt
