# Supplementary material for: A genome-first study of sex chromosome aneuploidies provides evidence of Y chromosome dosage effects on autism risk
Source: Nat Commun. 2024 Oct 15;15:8897. doi: 10.1038/s41467-024-53211-7 (PMC11480344; doi:10.1038/s41467-024-53211-7)
Supplement: Supplementary file 4 — Source Data [file 41467_2024_53211_MOESM4_ESM.zip › source_data_files/Figure4B_source_data.txt]

karyotype	cohort	percent_diagnosed_2
X0_nonmosaic	mycode	43.75
XXX	mycode	2.56410256410256
XXY	mycode	27.2727272727273
XYY	mycode	0.25
XXX	ukb	0.25
X0_nonmosaic	ukb	34.9206349206349
XXY	ukb	16.3716814159292
XYY	ukb	0.25
XXY	aou	14.975845410628
XYY	aou	0.25
