# Supplementary material for: A genome-first study of sex chromosome aneuploidies provides evidence of Y chromosome dosage effects on autism risk
Source: Nat Commun. 2024 Oct 15;15:8897. doi: 10.1038/s41467-024-53211-7 (PMC11480344; doi:10.1038/s41467-024-53211-7)
Supplement: Supplementary file 4 — Source Data [file 41467_2024_53211_MOESM4_ESM.zip › source_data_files/Figure2_source_data.txt]

SCA	effect	OR	conf_low_OR	conf_high_OR	Adj_p_value
X0_XX	haploinsufficiency	6.35630136927571	3.20858696390142	12.5920124813851	4.94821019393883e-07
XXX_XX	extra_x	1.73847558817797	0.833151025618175	3.62755044134796	0.182769956414509
XXY_XX	extra_y	4.55770061643757	3.14080925904519	6.61378428163139	9.16446552144357e-15
XY_XX	sex_ratio	3.56808331866334	3.45703833852634	3.68269522123683	0
X0_XY	haploinsufficiency	1.78143299962228	0.899579003144288	3.5277652335714	0.141032503514906
XXY_XY	extra_x	1.27735263148293	0.880848753861705	1.85233814318655	0.232494476180942
XYY_XY	extra_y	2.35017251115435	1.59449456556509	3.46398849608377	5.13459218023954e-05
X0_XXX	other	3.65624997222694	1.34050163955395	9.97250839906308	0.0245433912234565
X0_XXY	other	1.39462898162595	0.640925092464381	3.03466039831971	0.43519611971789
X0_XYY	other	0.758000951490696	0.345607738583619	1.6624785220826	0.489276950376816
XXY_XXX	other	2.62166498789108	1.15066340315588	5.97318667638449	0.0404649018182091
XYY_XXX	other	4.82354272120178	2.10132126205776	11.0723499558913	0.00053560233180011
XYY_XXY	other	1.83987761345584	1.07564951215881	3.14707494795588	0.042242560325584
