# Supplementary material for: A genome-first study of sex chromosome aneuploidies provides evidence of Y chromosome dosage effects on autism risk
Source: Nat Commun. 2024 Oct 15;15:8897. doi: 10.1038/s41467-024-53211-7 (PMC11480344; doi:10.1038/s41467-024-53211-7)
Supplement: Supplementary file 4 — Source Data [file 41467_2024_53211_MOESM4_ESM.zip › source_data_files/FigureS4_XXX_XX_source_data.txt]

baseline_asd_prev	effect_size	OR	conf_low	conf_high	p_value
0	0.5	1.73847558817797	0.833151025618176	3.62755044134797	0.140592274165006
0	1	1.73847558817797	0.833151025618176	3.62755044134797	0.140592274165006
0	2	1.73847558817797	0.833151025618176	3.62755044134797	0.140592274165006
0	4	1.73847558817797	0.833151025618176	3.62755044134797	0.140592274165006
0	8	1.73847558817797	0.833151025618176	3.62755044134797	0.140592274165006
0.01	0.5	1.72109120698797	0.824819408446919	3.59127696612867	0.147950693235499
0.01	1	1.74344304084495	0.83508846474736	3.63984627376004	0.138840020816882
0.01	2	1.76638308085607	0.845616534146406	3.68974477478038	0.130073024914957
0.01	4	1.78993485526749	0.856413544572875	3.7410276920589	0.121650096059828
0.01	8	1.86451547423697	0.890525418060267	3.90378296134589	0.0984392748933929
0.02	0.5	1.72583288846543	0.826653118647052	3.60308222605356	0.146198456192488
0.02	1	1.74854121594524	0.837074842754337	3.65247672931983	0.137067501331531
0.02	2	1.77185509882451	0.847762791288866	3.70324166558128	0.128287062708665
0.02	4	1.84568239460888	0.881530096703577	3.86435303174301	0.104047781712712
0.02	8	2.01347170320969	0.957837020301697	4.23252412852991	0.0648408673039413
0.03	0.5	1.70822273608151	0.818217772589781	3.566318178142	0.153931716424214
0.03	1	1.73069935102996	0.828533151405821	3.61520868365158	0.144424780164918
0.03	2	1.80182398189423	0.861101795952922	3.77025071482567	0.118046738617124
0.03	4	1.90627754606198	0.908731618561829	3.99886392020906	0.0878586096333359
0.03	8	2.22937543522505	1.05457199547095	4.71292131075915	0.0358061783614413
0.04	0.5	1.71285748611091	0.819991460098064	3.57794063779071	0.152161920342171
0.04	1	1.73569558592572	0.830461284850252	3.62766961201001	0.142629426549169
0.04	2	1.8080162353393	0.863539454124387	3.78549317189578	0.116218106571782
0.04	4	1.97238134764288	0.938289077114618	4.14615098418577	0.0731400335147631
0.04	8	2.45617299895152	1.15492525052771	5.22352922669408	0.0195887085343981
