# Supplementary material for: A genome-first study of sex chromosome aneuploidies provides evidence of Y chromosome dosage effects on autism risk
Source: Nat Commun. 2024 Oct 15;15:8897. doi: 10.1038/s41467-024-53211-7 (PMC11480344; doi:10.1038/s41467-024-53211-7)
Supplement: Supplementary file 4 — Source Data [file 41467_2024_53211_MOESM4_ESM.zip › source_data_files/FigureS1_source_data.txt]

SCA	cohort	OR	conf_low_OR	conf_high_OR	Adj_p_value
X0_XX	mycode	0.651813596171028	0.311089761833102	1.36571824688124	0.505207291693431
XXX_XX	mycode	0.794371315107261	0.475693457269985	1.32653871231845	0.505207291693431
XXY_XY	mycode	0.945013086417653	0.617451855130552	1.44634715416281	0.794509734776479
XYY_XY	mycode	0.758724380766109	0.457607498176498	1.25798350827478	0.505207291693431
X0_XX	ukb	0.450875732930866	0.224208685325591	0.906695145421036	0.0287693382047121
XXX_XX	ukb	0.432849945784433	0.263750192902959	0.710365643730626	0.00369174706937226
XXY_XY	ukb	0.645060556448066	0.435446564303418	0.955577918385293	0.0287693382047121
XYY_XY	ukb	0.57849657731481	0.366456911442617	0.913226847455312	0.0287693382047121
XXX_XX	aou	0.71102086519106	0.435142554838361	1.16180471230821	0.346801352630506
XXY_XY	aou	1.08333597354066	0.729840787152526	1.60804500409763	0.921614680751253
XYY_XY	aou	0.718403290309047	0.449205786486007	1.14892395212487	0.346801352630506
X0_XX	spark_sibs	1.0304405712558	0.130473504083507	8.13811032629566	0.977311165098174
XXX_XX	spark_sibs	1.54652852267955	0.455118424116759	5.25522665030106	0.818409307385381
XXY_XY	spark_sibs	0.691044317537568	0.164498541818052	2.90301812723156	0.818409307385381
XYY_XY	spark_sibs	0.460627177725978	0.061923677004896	3.4264340737231	0.818409307385381
