# Supplementary material for: A genome-first study of sex chromosome aneuploidies provides evidence of Y chromosome dosage effects on autism risk
Source: Nat Commun. 2024 Oct 15;15:8897. doi: 10.1038/s41467-024-53211-7 (PMC11480344; doi:10.1038/s41467-024-53211-7)
Supplement: Supplementary file 4 — Source Data [file 41467_2024_53211_MOESM4_ESM.zip › source_data_files/FigureS4_X_XX_source_data.txt]

baseline_asd_prev	effect_size	OR	conf_low	conf_high	p_value
0	0.5	6.35630136927568	3.20858696390142	12.592012481385	1.14189466013974e-07
0	1	6.35630136927568	3.20858696390142	12.592012481385	1.14189466013974e-07
0	2	6.35630136927568	3.20858696390142	12.592012481385	1.14189466013974e-07
0	4	6.35630136927568	3.20858696390142	12.592012481385	1.14189466013974e-07
0	8	6.35630136927568	3.20858696390142	12.592012481385	1.14189466013974e-07
0.01	0.5	6.29273972554971	3.17650059870211	12.4660997292716	1.33669003881681e-07
0.01	1	6.29273972554971	3.17650059870211	12.4660997292716	1.33669003881681e-07
0.01	2	6.49573132959975	3.26768685144739	12.9126588392808	9.40506812293195e-08
0.01	4	6.49573132959975	3.26768685144739	12.9126588392808	9.40506812293195e-08
0.01	8	6.94371280060664	3.46678679359736	13.9077336819082	4.54991212165946e-08
0.02	0.5	6.22917808180493	3.14441423369159	12.3401869763463	1.56593818659371e-07
0.02	1	6.43011931025024	3.23467940499933	12.7822356305699	1.1029211600281e-07
0.02	2	6.43011931025024	3.23467940499933	12.7822356305699	1.1029211600281e-07
0.02	4	6.87357581440548	3.43176821977887	13.7672597479279	5.34575748439467e-08
0.02	8	7.38272957843552	3.65454296470349	14.9142304673189	2.51329025356943e-08
0.03	0.5	6.16561643804426	3.11232786885809	12.214274222667	1.83595128082573e-07
0.03	1	6.36450729088441	3.20167195873245	12.6518124210819	1.29442689067185e-07
0.03	2	6.57665753391384	3.29631664420881	13.1214409860698	9.05554383870281e-08
0.03	4	7.04641878633625	3.50352058793048	14.172035375925	4.33023762893268e-08
0.03	8	8.22082191739232	4.0077744820338	16.8627035529161	9.06668622314198e-09
0.04	0.5	6.29889527150467	3.16866451263505	12.5213892108728	1.52042410944015e-07
0.04	1	6.29889527150467	3.16866451263505	12.5213892108728	1.52042410944015e-07
0.04	2	6.73330184195326	3.36173107269959	13.4863118775422	7.39817666298029e-08
0.04	4	7.23206494135719	3.57995935912066	14.609876277717	3.49038747782836e-08
0.04	8	8.87571606439296	4.27436286284631	18.4304276879442	4.72510857089696e-09
