# Supplementary material for: A genome-first study of sex chromosome aneuploidies provides evidence of Y chromosome dosage effects on autism risk
Source: Nat Commun. 2024 Oct 15;15:8897. doi: 10.1038/s41467-024-53211-7 (PMC11480344; doi:10.1038/s41467-024-53211-7)
Supplement: Supplementary file 4 — Source Data [file 41467_2024_53211_MOESM4_ESM.zip › source_data_files/Figure5D_source_data.txt]

Variable	Comparison	Estimate	conf_low	conf_high	Adj_p_value
Pairs_matching	XXX_XX	-0.156801793827298	-0.33588672106814	0.0222831334135448	0.215349461233481
Pairs_matching	XXY_XY	-0.101039778576835	-0.238121481539325	0.0360419243856554	0.342808405057041
Pairs_matching	XYY_XY	-0.183041864991952	-0.347934473684367	-0.0181492562995361	0.0887260130097162
Pairs_matching	X0_XX	-0.362335461447261	-0.610162895508505	-0.114508027386017	0.0146895094598453
Reaction_time	XXX_XX	-0.390954096071153	-0.559718903420909	-0.222189288721396	3.36788146387262e-05
Reaction_time	XXY_XY	-0.397014770697459	-0.523971281824523	-0.270058259570394	8.82909956840876e-09
Reaction_time	XYY_XY	-0.367456622335898	-0.523097362806725	-0.211815881865071	2.46833516571356e-05
Reaction_time	X0_XX	-0.456923635727685	-0.690669384366748	-0.223177887088622	0.000589638117398497
Digit_span	XXX_XX	-0.360483716141915	-0.698320163403808	-0.0226472688800229	0.0995264564686647
Digit_span	XXY_XY	-0.686354740460681	-0.963008507707967	-0.409700973213395	8.68924526865352e-06
Digit_span	XYY_XY	-0.740881491260323	-1.08315533480368	-0.39860764771697	0.000120520631529753
Digit_span	X0_XX	-0.227113803888288	-0.913143206918269	0.458915599141692	0.641197652312269
Symbol_digit	XXX_XX	-0.302272762041274	-0.653368358624408	0.0488228345418598	0.21964262381279
Symbol_digit	XXY_XY	-0.315034974293951	-0.605448114585861	-0.0246218340020423	0.0956824726605052
Symbol_digit	XYY_XY	-0.521608757365408	-0.932201798941969	-0.111015715788847	0.0425878920074
Symbol_digit	X0_XX	0.0434206907591946	-0.687330396289635	0.774171777808024	0.922664333975196
Trail_making_1	XXX_XX	0.258189831174381	-0.145680073963984	0.662059736312747	0.420405866282866
Trail_making_1	XXY_XY	0.218473742485813	-0.139953127255196	0.576900612226822	0.449436144080131
Trail_making_1	XYY_XY	0.49808600296451	0.00649266651313968	0.989679339415881	0.122728510664826
Trail_making_1	X0_XX	0.423323959862348	-0.423736487885087	1.27038440760978	0.503571944337586
Trail_making_2	XXX_XX	0.2340565040746	-0.172281063487451	0.640394071636651	0.485441936506768
Trail_making_2	XXY_XY	0.133549774248439	-0.228141829149278	0.495241377646155	0.61206215365558
Trail_making_2	XYY_XY	0.351771265060353	-0.136509507328486	0.840052037449191	0.350974146706427
Trail_making_2	X0_XX	0.40949053698235	-0.442752284504116	1.26173335846882	0.519479374107777
