# Supplementary material for: A genome-first study of sex chromosome aneuploidies provides evidence of Y chromosome dosage effects on autism risk
Source: Nat Commun. 2024 Oct 15;15:8897. doi: 10.1038/s41467-024-53211-7 (PMC11480344; doi:10.1038/s41467-024-53211-7)
Supplement: Supplementary file 4 — Source Data [file 41467_2024_53211_MOESM4_ESM.zip › source_data_files/Figure5B_aou_education_source_data.txt]

putative_sex_chromosome_karyotype	fraction	education_bin_2
XX	0.0970723764372272	1
XX	0.18767030727309	2
XX	0.715257316289683	3
XY	0.105641200836999	1
XY	0.225519921424606	2
XY	0.668838877738395	3
XXX	0.185185185185185	1
XXX	0.318518518518519	2
XXX	0.496296296296296	3
XXY	0.221105527638191	1
XXY	0.321608040201005	2
XXY	0.457286432160804	3
XYY	0.236559139784946	1
XYY	0.397849462365591	2
XYY	0.365591397849462	3
