# Supplementary material for: A genome-first study of sex chromosome aneuploidies provides evidence of Y chromosome dosage effects on autism risk
Source: Nat Commun. 2024 Oct 15;15:8897. doi: 10.1038/s41467-024-53211-7 (PMC11480344; doi:10.1038/s41467-024-53211-7)
Supplement: Supplementary file 4 — Source Data [file 41467_2024_53211_MOESM4_ESM.zip › source_data_files/FigureS6_source_data.txt]

batch	putative_sex_chromosome_karyotype_60	aneuploid	chrX_logR_median	chrY_logR_median
batch1	XY	0	-0.4614182710645	-0.166057184339
batch1	XY	0	-0.435255303979	-0.1397331878545
batch1	XX	0	-0.0128223104402	-3.14286029339
batch1	XY	0	-0.4402807056905	-0.166445672512
batch1	XY	0	-0.4500028193	-0.160768717527
batch1	XY	0	-0.361892312765	-0.07739504799245
batch1	XY	0	-0.40102237463	-0.0810640826821
batch1	XY	0	-0.4164255559445	-0.0958607196808
batch1	XX	0	-0.03535247035325	-3.394357562065
batch1	XX	0	-0.0243753353134	-2.98048877716
batch1	XX	0	-0.0363547503948	-2.92531895638
batch1	XX	0	-0.0629739537835	-3.14581918716
batch1	XY	0	-0.316146180034	0.0412753000855
batch1	XY	0	-0.3366032987835	-0.0113312602043
batch1	XX	0	-0.04285450838505	-3.20734858513
batch1	XY	0	-0.348993331194	-0.08108764141795
batch1	XY	0	-0.434875831008	-0.134441912174
batch1	XX	0	-0.07215026021	-3.063749670985
batch1	XY	0	-0.4277604818345	-0.1296879425645
batch1	XY	0	-0.306511759758	0.0467067137361
batch1	XY	0	-0.480181396008	-0.201470248401
batch1	XX	0	-0.0351422652602	-3.164405465125
batch1	XY	0	-0.4073729068045	-0.0788778439164
batch1	XX	0	-0.04206375777725	-3.159364461895
batch1	XY	0	-0.374701187015	-0.0520255938172
batch1	XY	0	-0.4470314234495	-0.144961223006
batch1	XY	0	-0.361850917339	-0.566264808178
batch1	XY	0	-0.5116604864595	-0.255704641342
batch1	XY	0	-0.477322697639	-0.222765550017
batch1	XY	0	-0.405045196414	-0.106746897101
batch1	XY	0	-0.524248152971	-0.257090091705
batch1	XY	0	-0.425517112017	-0.147338584065
batch1	XY	0	-0.4581320881845	-0.149360843003
batch1	XY	0	-0.445225805044	-0.133219137788
batch1	XX	0	-0.04908329620955	-3.16497159004
batch1	XX	0	-0.0384762510657	-3.15152192116
batch1	XY	0	-0.4469106793405	-0.141377568245
batch1	XX	0	-0.06237685494125	-3.058375000955
batch1	XY	0	-0.5081159472465	-0.259102910757
batch1	XY	0	-0.408758342266	-0.115823328495
batch1	XY	0	-0.51335310936	-0.2218149155375
batch1	XY	0	-0.436414182186	-0.1413203030825
batch1	XY	0	-0.4043812304735	-0.0671298056841
batch1	XY	0	-0.351447165012	-0.0412274748087
batch1	XY	0	-0.376672506332	-0.05039354413745
batch1	XY	0	-0.386734247208	-0.0606021098793
batch1	XY	0	-0.4619826227425	-0.188409417868
batch1	XX	0	-0.0587694440037	-2.96375274658
batch1	XY	0	-0.412707924843	-0.108255676925
batch1	XY	0	-0.470850914717	-0.185748577118
batch1	XY	0	-0.3741840571165	-0.08645464852455
batch1	XY	0	-0.3710077553985	-0.04887675307695
batch1	XX	0	-0.0194830559194	-3.32400608063
batch1	XY	0	-0.3729272782805	-0.0647856593132
batch1	XY	0	-0.377025902271	-0.100640036166
batch1	XY	0	-0.42516258359	-0.142691239715
batch1	XY	0	-0.4605063945055	-0.175751119852
batch1	XY	0	-0.4416361153125	-0.1645790934565
batch1	XX	0	-0.04712827689945	-3.15130126476
batch1	XY	0	-0.345352396369	-0.04771661944685
batch1	XY	0	-0.3749198317525	-0.05298954993485
batch1	XX	0	-0.06813133880495	-3.1011929512
batch1	XY	0	-0.460391879082	-0.139454267919
batch1	XY	0	-0.435462743044	-0.167017877102
batch1	XY	0	-0.38779245317	-0.07969253510235
batch1	XX	0	-0.0451411195099	-3.35565757751
batch1	XY	0	-0.398600757122	-0.06974068284035
batch1	XY	0	-0.394503414631	-0.0711728110909
batch1	XY	0	-0.458623290062	-0.1923719868065
batch1	XX	0	-0.0638199299574	-2.86417961121
batch1	XY	0	-0.446006581187	-0.176707863808
batch1	XX	0	-0.0261058257893	-3.383332133295
batch1	XY	0	-0.322654873133	-0.02078492194415
batch1	XX	0	0.00685628084466	-3.29631471634
batch1	XX	0	-0.137009471655	-3.07724905014
batch1	XX	0	-0.02841027081015	-2.91122865677
batch1	XX	0	-0.070945173502	-3.28685355186
batch1	XY	0	-0.394972801208	-0.0684613585472
batch1	XY	0	-0.525746583939	-0.2769989818335
batch1	XY	0	-0.424104064703	-0.108030099422
batch1	XX	0	-0.022296898067	-3.138324260715
batch1	XX	0	-0.0884960964322	-3.3458302021
batch1	XY	0	-0.4900541454555	-0.234773248434
batch1	XY	0	-0.376813173294	-0.0893539786339
batch1	XY	0	-0.470133766532	-0.164101935923
batch1	XY	0	-0.3767548501495	-0.0492155961692
batch1	XY	0	-0.461553603411	-0.175982989371
batch1	XY	0	-0.458652585745	-0.178641974926
batch1	XY	0	-0.4227614700795	-0.1331197544935
batch1	XY	0	-0.42671379447	-0.137653127313
batch1	XY	0	-0.4932598024605	-0.234429001808
batch1	XY	0	-0.454073399305	-0.1637515351175
batch1	XY	0	-0.434452414513	-0.1323187202215
batch1	XX	0	-0.0807823091745	-3.12350654602
batch1	XY	0	-0.399115920067	-0.09933262318375
batch1	XY	0	-0.530431449413	-0.262664437294
batch1	XY	0	-0.474913090467	-0.166977614164
batch1	XY	0	-0.409932345152	-0.07586375623945
batch1	XX	0	-0.02933836262675	-3.109465122225
batch1	XX	0	-0.04353131353855	-3.07458972931
batch1	XY	0	-0.43443633616	-0.146358318627
batch1	XY	0	-0.3944745361805	-0.0845351591706
batch1	XY	0	-0.4484818279745	-0.1845530867575
batch1	XY	0	-0.4626532644035	-0.194180563092
batch1	XY	0	-0.428334593773	-0.105840213597
batch1	XY	0	-0.4747481048105	-0.1914920061825
batch1	XY	0	-0.38064712286	-0.1093316487965
batch1	XY	0	-0.394990444183	-0.0571863725781
batch1	XY	0	-0.415127635002	-0.1151920855045
batch1	XY	0	-0.4899684637785	-0.222313851118
batch1	XY	0	-0.384549409151	-0.06911259144545
batch1	XX	0	-0.03779320418835	-3.035653710365
batch1	XY	0	-0.398104220629	-0.0944765619934
batch1	XX	0	-0.0602890662849	-3.06987226009
batch1	XX	0	-0.0546933449805	-3.01728928089
batch1	XY	0	-0.364279121161	0.0110614229925
batch1	XY	0	-0.4392917901275	-0.156102046371
batch1	XX	0	-0.0489222742617	-2.9840388298
batch1	XY	0	-0.499689698219	-0.287773191929
batch1	XX	0	-0.0599302873015	-3.095750570295
batch1	XY	0	-0.448897987604	-0.192908868194
batch1	XY	0	-0.426594108343	-0.142014160752
batch1	XY	0	-0.393947392702	-0.08039354532955
batch1	XY	0	-0.5127300918105	-0.251777336001
batch1	XY	0	-0.439288586378	-0.15161421895
batch1	XY	0	-0.48439013958	-0.217838265002
batch1	XY	0	-0.494997650385	-0.2465082406995
batch1	XX	0	-0.0657173022628	-3.15844225883
batch1	XY	0	-0.466219365597	-0.2032501772045
batch1	XY	0	-0.417848259211	-0.0824301540852
batch1	XY	0	-0.405135899782	-0.084920629859
batch1	XX	0	-0.118465527892	-2.84588932991
batch1	XY	0	-0.338084489107	-0.0074848914519
batch1	XX	0	-0.0318660289049	-3.09025275707
batch1	XY	0	-0.405980706215	-0.0965299978852
batch1	XY	0	-0.468098759651	-0.170841179788
batch1	XY	0	-0.393722102046	-0.0883530154824
batch1	XY	0	-0.44165366888	-0.1611957475545
batch1	XX	0	-0.0751759931445	-3.14003181458
batch1	XY	0	-0.497262313962	-0.23566326499
batch1	XY	0	-0.443456292152	-0.1750755757095
batch1	XY	0	-0.372006446123	0.00298415054567
batch1	XY	0	-0.342423349619	-0.558726489544
batch1	XY	0	-0.434909492731	-0.1242999620735
batch1	XX	0	-0.01791305933145	-3.214750289915
batch1	XY	0	-0.380527675152	-0.0816531777382
batch1	XY	0	-0.446338713169	-0.148217514157
batch1	XX	0	-0.0907503552735	-2.95829796791
batch1	XY	0	-0.3818296641115	-0.0838145054877
batch1	XY	0	-0.4243357777595	-0.1120234541595
batch1	XY	0	-0.402538448572	-0.0552314631641
batch1	XY	0	-0.4537544995545	-0.152141392231
batch1	XX	0	-0.0713040344417	-3.026763916015
batch1	XY	0	-0.4867084622385	-0.205131433904
batch1	XY	0	-0.4269949346785	-0.111844554543
batch1	XY	0	-0.386906772852	-0.0716412253678
batch1	XY	0	-0.376320466399	-0.040589466691
batch1	XY	0	-0.348050683737	-0.0601885616779
batch1	XY	0	-0.4379404485225	-0.162175819278
batch1	XX	0	-0.0575920790434	-3.06558346748
batch1	XX	0	-0.08638306707145	-3.19578242302
batch1	XY	0	-0.3770345598455	-0.0647496879101
batch1	XY	0	-0.433046162128	-0.148588821292
batch1	XY	0	-0.406261205673	-0.1031570583585
batch1	XX	0	-0.0917541757226	-3.2353887558
batch1	XX	0	-0.0506262779236	-3.25492155552
batch1	XY	0	-0.442191898823	-0.147400930524
batch1	XY	0	-0.506630480289	-0.2184909656645
batch1	XX	0	-0.0428607538342	-3.07016253471
batch1	XY	0	-0.461923927069	-0.203691899776
batch1	XX	0	-0.0224788188934	-3.00961041451
batch1	XY	0	-0.444325506687	-0.186063840985
batch1	XY	0	-0.43195605278	-0.1111717149615
batch1	XY	0	-0.408761531115	-0.129924401641
batch1	XY	0	-0.4683596938845	-0.168493464589
batch1	XY	0	-0.424820050597	-0.1057148352265
batch1	XY	0	-0.4879244714975	-0.22359739244
batch1	XX	0	-0.0378209650517	-3.476412534715
batch1	XY	0	-0.4027559608225	-0.09756214916705
batch1	XX	0	-0.0952782928944	-3.025274157525
batch1	XX	0	-0.00839901063591	-3.21129250526
batch1	XY	0	-0.4134371727705	-0.1313878148795
batch1	XY	0	-0.446771904826	-0.165393218398
batch1	XX	0	-0.0206687506288	-2.94669389725
batch1	XY	0	-0.382567286491	-0.052779590711
batch1	XX	0	-0.0249948790297	-3.3682076931
batch1	XX	0	-0.0719916149974	-3.25543987751
batch1	XY	0	-0.414633631706	-0.133091211319
batch1	XY	0	-0.345763772726	-0.00127736455761
batch1	XY	0	-0.401166796684	-0.06675815582275
batch1	XY	0	-0.5027301609515	-0.242576003075
batch1	XY	0	-0.396807432175	-0.0510969273746
batch1	XY	0	-0.452349036932	-0.200670450926
batch1	XY	0	-0.373148679733	-0.0460379607975
batch1	XY	0	-0.45267111063	-0.202623605728
batch1	XX	0	-0.0501869991422	-3.304951548575
batch1	XY	0	-0.419953674078	-0.0718746483326
batch1	XY	0	-0.360586971045	-0.0660535767674
batch1	XY	0	-0.422522187233	-0.07962515577675
batch1	XY	0	-0.349606245756	-0.0543568041176
batch1	XY	0	-0.4404042214155	-0.119088310748
batch1	XY	0	-0.3644841760395	-0.0535466969013
batch1	XY	0	-0.355060636997	-0.0201415289193
batch1	XY	0	-0.4009110331535	-0.0834282413125
batch1	XY	0	-0.325950652361	0.00621237698942
batch1	XX	0	-0.0434187650681	-3.054761052135
batch1	XY	0	-0.4592625647785	-0.143114417791
batch1	XY	0	-0.4713570326565	-0.201579809189
batch1	XY	0	-0.3725561201575	-0.548162043095
batch1	XY	0	-0.4066848009825	-0.0975050926208
batch1	XY	0	-0.437891632318	-0.15519823879
batch1	XY	0	-0.4530188441275	-0.1603078320625
batch1	XX	0	-0.114998649806	-3.10702109337
batch1	XY	0	-0.415975794196	-0.1338392570615
batch1	XY	0	-0.436183929443	-0.148279458284
batch1	XY	0	-0.50437951088	-0.223527006805
batch1	XY	0	-0.3821940869095	-0.05511774122715
batch1	XY	0	-0.443457573652	-0.136270448565
batch1	XY	0	-0.391173362732	-0.0817957818508
batch1	XY	0	-0.392804473639	-0.0848238691688
batch1	XX	0	-0.0549702420831	-3.29562711716
batch1	XX	0	-0.0601056776941	-2.87784075737
batch1	XY	0	-0.4758820682765	-0.2179660201075
batch1	XY	0	-0.377085089684	-0.0663674287498
batch1	XY	0	-0.444161832333	-0.143668040633
batch1	XY	0	-0.420592665672	-0.114461619407
batch1	XY	0	-0.519259810448	-0.293342322111
batch1	XY	0	-0.356275677681	-0.05826536007225
batch1	XY	0	-0.4662601798775	-0.219154193997
batch1	XX	0	-0.0330147482455	-3.15812754631
batch1	XY	0	-0.444688022137	-0.174718484282
batch1	XY	0	-0.369021952152	-0.0674721747637
batch1	XX	0	-0.05939672514795	-3.23798763752
batch1	XY	0	-0.3402221351865	-0.0338435545564
batch1	XY	0	-0.363971322775	-0.06254927627745
batch1	XX	0	-0.0214257761836	-3.247302532195
batch1	XY	0	-0.3888841718435	-0.0569672100246
batch1	XY	0	-0.374274894595	-0.0229818187654
batch1	XY	0	-0.4544235467915	-0.129274174571
batch1	XY	0	-0.49463775754	-0.265121102333
batch1	XY	0	-0.388370096684	-0.113084584475
batch1	XY	0	-0.3568243086335	-0.04407469742
batch1	XY	0	-0.517238438129	-0.291986405849
batch1	XY	0	-0.375949114561	-0.0516811646521
batch1	XX	0	-0.0880224704742	-3.024149417875
batch1	XY	0	-0.4235474914315	-0.123678945005
batch1	XY	0	-0.460785210133	-0.176343739033
batch1	XY	0	-0.489193946123	-0.26798465848
batch1	XY	0	-0.4615141749385	-0.198721468449
batch1	XX	0	-0.05802972242235	-3.25004374981
batch1	XY	0	-0.4233309030535	-0.1019872911275
batch1	XY	0	-0.3830037117	-0.1207748912275
batch1	XY	0	-0.421437740326	-0.121979735792
batch1	XX	0	-0.01865701097995	-3.103840112685
batch1	XX	0	-0.031953945756	-3.13563227654
batch1	XY	0	-0.365679144859	-0.0540624782443
batch1	XY	0	-0.44201952219	-0.0895879268646
batch1	XY	0	-0.3797235637905	-0.09462630748745
batch1	XX	0	-0.0419755354524	-3.426162362095
batch1	XX	0	-0.0415661409497	-3.06769835949
batch1	XX	0	-0.114353984594	-2.93670845032
batch1	XY	0	-0.330660805106	-0.0229640826583
batch1	XY	0	-0.483102887869	-0.207021698356
batch1	XY	0	-0.4135410040615	-0.05951537005605
batch1	XY	0	-0.336062580347	0.0136849023402
batch1	XX	0	-0.01787579711525	-3.10961484909
batch1	XY	0	-0.434187784791	-0.127269044518
batch1	XY	0	-0.459885507822	-0.1511521190405
batch1	XX	0	-0.0369359217584	-3.133276939395
batch1	XY	0	-0.394866541028	-0.0515944641083
batch1	XY	0	-0.3993236869575	-0.117920886725
batch1	XX	0	-0.03964301757515	-3.18285655975
batch1	XY	0	-0.3430013656615	-0.0172899346799
batch1	XX	0	-0.0605434589088	-3.00615882874
batch1	XY	0	-0.3846218138935	-0.0637409240007
batch1	XY	0	-0.3724269270895	-0.0499817878008
batch1	XY	0	-0.396120667458	-0.06731429323555
batch1	XX	0	-0.0778484493494	-2.85091400146
batch1	XX	0	-0.0911334604025	-3.111440181735
batch1	XX	0	-0.107008084655	-3.07150161266
batch1	XY	0	-0.3892122507095	-0.06021117419005
batch1	XY	0	-0.386560827494	-0.06747303903105
batch1	XY	0	-0.4068548232315	-0.104699365795
batch1	XY	0	-0.390137389302	-0.59712600708
batch1	XX	0	-0.02451955806465	-2.98319125175
batch1	XX	0	-0.0307282842696	-3.07338309288
batch1	XX	0	-0.0616531856358	-3.41163277626
batch1	XY	0	-0.424473911524	-0.127432644367
batch1	XY	0	-0.312164619565	0.0201020007953
batch1	XY	0	-0.4345427751545	-0.103737823665
batch1	XY	0	-0.452955335379	-0.21519485116
batch1	XY	0	-0.36935415864	-0.0608486607671
batch1	XY	0	-0.434020027518	-0.120891388506
batch1	XY	0	-0.392579942942	-0.0709655880928
batch1	XY	0	-0.4812276512385	-0.18786598742
batch1	XY	0	-0.3686473965645	-0.0570325814188
batch1	XY	0	-0.379628404975	-0.0281540732831
batch1	XY	0	-0.419888556004	-0.085101775825
batch1	XY	0	-0.414612412453	-0.0906186774373
batch1	XX	0	-0.0415099412203	-2.87057566643
batch1	XY	0	-0.437940567732	-0.155008882284
batch1	XY	0	-0.3810405135155	-0.0807534828782
batch1	XY	0	-0.497448951006	-0.229239434004
batch1	XY	0	-0.501103937626	-0.207138299942
batch1	XY	0	-0.380657076836	-0.0329845715314
batch1	XY	0	-0.395148873329	-0.08409237116575
batch1	XY	0	-0.4811303019525	-0.225457519293
batch1	XX	0	-0.02857914939525	-3.009043335915
batch1	XX	0	-0.0700582191348	-2.9775159359
batch1	XY	0	-0.473572164774	-0.20199213922
batch1	XX	0	-0.03341472521425	-3.148755669595
batch1	XY	0	-0.417685598135	-0.13249501586
batch1	XY	0	-0.373382076621	-0.0628861039877
batch1	XY	0	-0.354913651943	-0.0302676241845
batch1	XY	0	-0.4556640535595	-0.2128307148815
batch1	XY	0	-0.402337729931	-0.136066898704
batch1	XY	0	-0.421114504337	-0.124324321747
batch1	XY	0	-0.403578400612	-0.0866745635867
batch1	XY	0	-0.439931929111	-0.1330780163405
batch1	XY	0	-0.488953053951	-0.230578377843
batch1	XX	0	-0.0768636912107	-2.818343758585
batch1	XY	0	-0.472570955753	-0.175574839115
batch1	XY	0	-0.409341394901	-0.119607653469
batch1	XY	0	-0.420341312885	-0.139325588942
batch1	XX	0	-0.0717224553227	-2.642216324805
batch1	XYY	1	-0.398085579276	0.524993866682
batch1	XY	0	-0.406258523464	-0.082033418119
batch1	XX	0	-0.0452310889959	-3.08084154129
batch1	XY	0	-0.373058229685	-0.0532634854317
batch1	XY	0	-0.432011336088	-0.617550909519
batch1	XX	0	-0.0633463338017	-2.96997869015
batch1	XY	0	-0.449464276433	-0.151189684868
batch1	XY	0	-0.3778125345705	-0.0605639927089
batch1	XY	0	-0.451754748821	-0.17447334528
batch1	XX	0	-0.0566276609898	-3.08816123009
batch1	XY	0	-0.352027267218	-0.00961455609649
batch1	XY	0	-0.414424926043	-0.0700951516628
batch1	XY	0	-0.469294935465	-0.183833561838
batch1	XY	0	-0.453922763467	-0.159827448428
batch1	XY	0	-0.386624962091	-0.08095882460475
batch1	XY	0	-0.400010108948	-0.138979285955
batch1	XY	0	-0.372526228428	-0.0428728573024
batch1	XY	0	-0.43128734827	-0.144370727241
batch1	XY	0	-0.448529690504	-0.174953103065
batch1	XY	0	-0.3322705328465	-0.00181366468314
batch1	XY	0	-0.4445973336695	-0.168105296791
batch1	XY	0	-0.438585489988	-0.15863250196
batch1	XY	0	-0.37402138114	-0.05114128626885
batch1	XY	0	-0.459287554026	-0.195164322853
batch1	XY	0	-0.421009719372	-0.104055993259
batch1	XY	0	-0.350450396538	-0.00631559197791
batch1	XX	0	-0.0338057018816	-3.186366438865
batch1	XX	0	-0.0443397164345	-3.417810559275
batch1	XX	0	-0.0744662955403	-3.13731050491
batch1	XX	0	-0.0574726089835	-3.156066060065
batch1	XY	0	-0.399306893349	-0.0989921838045
batch1	XY	0	-0.451075702906	-0.170828059316
batch1	XY	0	-0.4374071508645	-0.15865765512
batch1	XY	0	-0.4139437675475	-0.110278133303
batch1	XY	0	-0.419624119997	-0.1257339194415
batch1	XY	0	-0.476786226034	-0.1679071486
batch1	XY	0	-0.46300958097	-0.1687505841255
batch1	XX	0	-0.0550166964531	-3.12172031403
batch1	XX	0	-0.0615769065917	-3.12817764282
batch1	XY	0	-0.377324432135	-0.0489000156522
batch1	XY	0	-0.463965445757	-0.1581078916785
batch1	XY	0	-0.420738041401	-0.111429359764
batch1	XX	0	-0.074883505702	-3.012190103535
batch1	XY	0	-0.499830380082	-0.2450887039305
batch1	XX	0	-0.0802242085338	-3.06956911087
batch1	XX	0	-0.02349404245615	-3.45562601089
batch1	XY	0	-0.391965419054	-0.0863792821765
batch1	XY	0	-0.397358775139	-0.0936003886163
batch1	XY	0	-0.483493328094	-0.1920055523515
batch1	XX	0	-0.112251617014	-2.83421683311
batch1	XY	0	-0.401322051883	-0.1007460840045
batch1	XY	0	-0.409724771976	-0.08908297494055
batch1	XY	0	-0.4772521257405	-0.178092487156
batch1	XY	0	-0.352408498526	-0.0156457424164
batch1	XY	0	-0.415530025959	-0.105898968875
batch1	XY	0	-0.316529333591	0.01310820598155
batch1	XX	0	-0.0254493076354	-2.99375939369
batch1	XY	0	-0.428062990308	-0.177947387099
batch1	XY	0	-0.4067170619965	-0.0664995163679
batch1	XY	0	-0.42764082551	-0.0821838490665
batch1	XY	0	-0.372733086348	-0.02960394322875
batch1	XY	0	-0.400373369455	-0.135113552213
batch1	XY	0	-0.368642956018	-0.0315650515258
batch1	XY	0	-0.445502012968	-0.154731929302
batch1	XY	0	-0.44651272893	-0.170398905873
batch1	XY	0	-0.4996322095395	-0.243111237884
batch1	XY	0	-0.33005386591	0.00526508875191
batch1	XY	0	-0.443147271872	-0.1463426947595
batch1	XY	0	-0.515638589859	-0.2641983032225
batch1	XY	0	-0.417746603489	-0.0976203754544
batch1	XY	0	-0.4009244292975	-0.113801587373
batch1	XY	0	-0.354033559561	-0.03323806636035
batch1	XY	0	-0.3876283168795	-0.0634717680514
batch1	XY	0	-0.516514033079	-0.262884408236
batch1	XY	0	-0.477820366621	-0.1873804926875
batch1	XY	0	-0.32698020339	0.00948079582304
batch1	XX	0	-0.0343793295324	-3.3879570961
batch1	XY	0	-0.425677537918	-0.1185051240025
batch1	XY	0	-0.413321912289	-0.118699286133
batch1	XY	0	-0.412386536598	-0.101380251348
batch1	XY	0	-0.441701084375	-0.137113727629
batch1	XX	0	-0.0357018820941	-3.01981961727
batch1	XYY	1	-0.370905339718	0.52921807766
batch1	XX	0	-0.03993746452035	-3.064515709875
batch1	XY	0	-0.383244335651	-0.08776852861045
batch1	XY	0	-0.4771759957075	-0.204505562782
batch1	XX	0	-0.01209931215275	-3.37431240082
batch1	XX	0	-0.0978058800101	-3.15777337551
batch1	XY	0	-0.3561734706165	-0.04249153658745
batch1	XY	0	-0.454185783863	-0.132526874542
batch1	XY	0	-0.467478662729	-0.186406970024
batch1	XY	0	-0.426187798381	-0.133685007691
batch1	XY	0	-0.474591612816	-0.19391015172
batch1	XY	0	-0.338569939137	-0.0148723199964
batch1	XY	0	-0.43323880434	-0.121965743601
batch1	XY	0	-0.378404408693	-0.0768275074661
batch1	XY	0	-0.37689191103	-0.0870556756854
batch1	XX	0	-0.0258749015629	-2.99279665947
batch1	XX	0	-0.0403968468308	-2.85290789604
batch1	XY	0	-0.369718760252	-0.0562747977674
batch1	XY	0	-0.4039938747885	-0.112282477319
batch1	XY	0	-0.386794671416	-0.0804690420628
batch1	XX	0	-0.0634360127151	-3.29378700256
batch1	XY	0	-0.4414564967155	-0.152216121554
batch1	XY	0	-0.4101340770725	-0.0748609527946
batch1	XX	0	-0.0480365306139	-3.11403608322
batch1	XY	0	-0.422144725919	-0.103986769915
batch1	XX	0	-0.0257494505495	-3.18850898743
batch1	XY	0	-0.492051810026	-0.2028170228
batch1	XX	0	-0.0605508126318	-2.96457338333
batch1	XY	0	-0.453857153654	-0.146754041314
batch1	XY	0	-0.434139162302	-0.1379764303565
batch1	XY	0	-0.389655202627	-0.0948413684964
batch1	XY	0	-0.368551909924	-0.0226106233895
batch1	XY	0	-0.479650139809	-0.206211656332
batch1	XX	0	-0.03737820126115	-3.31714367867
batch1	XY	0	-0.4305986464025	-0.111924286932
batch1	XY	0	-0.371783822775	-0.048612203449
batch1	XX	0	-0.0748222768307	-3.047833681105
batch1	XX	0	-0.03637741319835	-3.2627363205
batch1	XY	0	-0.4425843954085	-0.1400530189275
batch1	XX	0	-0.0249067749828	-3.31214952469
batch1	XY	0	-0.468318581581	-0.177108496428
batch1	XY	0	-0.460908994079	-0.204631015658
batch1	XX	0	-0.102060951293	-2.85670280457
batch1	XY	0	-0.481522619724	-0.196966342628
batch1	XY	0	-0.465821921825	-0.215595588088
batch1	XX	0	-0.061959117651	-2.89109516144
batch1	XY	0	-0.376468092203	-0.0675750821829
batch1	XX	0	-0.0404983721673	-3.273743748665
batch1	XY	0	-0.4382777959105	-0.1807322725655
batch1	XY	0	-0.425807237625	-0.0910456255078
batch1	XY	0	-0.4216899722815	-0.1486100107435
batch1	XY	0	-0.36220061779	-0.0221074018627
batch1	XY	0	-0.4551790356635	-0.142952039838
batch1	XX	0	-0.0319870896637	-3.05718302727
batch1	XY	0	-0.477807968855	-0.1952303275465
batch1	XY	0	-0.3958590626715	-0.09687340259555
batch1	XY	0	-0.3491619974375	-0.0169692728668
batch1	XY	0	-0.3509632200005	-0.547794222832
batch1	XY	0	-0.394150793552	-0.0793533176184
batch1	XX	0	0.00438267760909999	-3.182124614715
batch1	XY	0	-0.3831926882265	-0.06946532428265
batch1	XY	0	-0.3981181681155	-0.0706851482391
batch1	XX	0	-0.0329278670251	-3.23765897751
batch1	XY	0	-0.383251398802	-0.047239292413
batch1	XY	0	-0.364381790161	-0.09677021205425
batch1	XY	0	-0.463639885187	-0.1779332086445
batch1	XY	0	-0.383166819811	-0.0759865567088
batch1	XY	0	-0.48876491189	-0.191525951028
batch1	XY	0	-0.463830113411	-0.133976496756
batch1	XX	0	-0.0943536311388	-2.714077830315
batch1	XY	0	-0.358051300049	-0.0209457566962
batch1	XY	0	-0.347332239151	-0.03847292251885
batch1	XY	0	-0.39829403162	-0.1043848730625
batch1	XX	0	-0.07510483264925	-3.09169971943
batch1	XX	0	-0.05581247992815	-3.14888846874
batch1	XY	0	-0.382126897573	-0.130814343691
batch1	XX	0	-0.0244265422225	-2.85288143158
batch1	XY	0	-0.439991205931	-0.128472596407
batch1	XY	0	-0.480823904276	-0.2126842662695
batch1	XY	0	-0.378816306591	-0.04347075149415
batch1	XY	0	-0.42345187068	-0.150399774313
batch1	XY	0	-0.419434100389	-0.149618268013
batch1	XX	0	-0.069262124598	-3.417669892315
batch1	XX	0	-0.0394992623478	-3.35617339611
batch1	XX	0	-0.07595986127855	-3.08903074265
batch1	XXYY	1	-0.0429458841681	0.459718734026
batch1	XX	0	-0.024048153311	-3.2850048542
batch1	XY	0	-0.413968265057	-0.116501279175
batch1	XY	0	-0.38446970284	-0.07543447241185
batch1	XY	0	-0.320591419935	0.0366240479052
batch1	XY	0	-0.401316583157	-0.08624977990985
batch1	XY	0	-0.419755578041	-0.09247664362195
batch1	XY	0	-0.352080181241	-0.0189928617328
batch1	XY	0	-0.472313970327	-0.167883820832
batch1	XY	0	-0.518227159977	-0.279557317495
batch1	XY	0	-0.4139229655265	-0.0717872604728
batch1	XX	0	-0.0167314969003	-3.05082368851
batch1	XY	0	-0.381824910641	-0.0568162873387
batch1	XY	0	-0.471641749144	-0.196361154318
batch1	XY	0	-0.4401983320715	-0.2017868980765
batch1	XY	0	-0.3880425989625	-0.022755805403
batch1	XX	0	-0.0129769230261	-3.07740032673
batch1	XY	0	-0.500969648361	-0.231143906713
batch1	XY	0	-0.464088439941	-0.162512913346
batch1	XY	0	-0.4395045936105	-0.121042057872
batch1	XY	0	-0.3600315600635	-0.01975374668835
batch1	XX	0	-0.0443282797933	-3.020458579065
batch1	XY	0	-0.431940674782	-0.114930666983
batch1	XX	0	-0.0630746558309	-3.13535189629
batch1	XY	0	-0.4332380890845	-0.1254233121875
batch1	XY	0	-0.4725920856	-0.214112758636
batch1	XY	0	-0.432530105114	-0.10585168004
batch1	XY	0	-0.479690760374	-0.204016953707
batch1	XX	0	-0.101596739143	-3.21260213852
batch1	XY	0	-0.442892760038	-0.1276165544985
batch1	XX	0	-0.06658073887225	-3.19356584549
batch1	XY	0	-0.4089119434355	-0.084543094039
batch1	XY	0	-0.4639173895125	-0.2042083963755
batch1	XY	0	-0.5279905200005	-0.253462970257
batch1	XY	0	-0.3277719318865	-0.00414308346808
batch1	XY	0	-0.348954319954	-0.540118932724
batch1	XY	0	-0.386381477118	-0.578251302242
batch1	XY	0	-0.4329369217155	-0.1375833675265
batch1	XY	0	-0.448380321264	-0.161719791591
batch1	XY	0	-0.369520902634	-0.0623614881188
batch1	XX	0	-0.0645864121616	-3.22676563263
batch1	XY	0	-0.4010018110275	-0.111418057233
batch1	XX	0	-0.0474740639329	-3.1375477314
batch1	XY	0	-0.3706166893245	-0.0790297538042
batch1	XY	0	-0.460268944502	-0.180788375437
batch1	XX	0	-0.04681685566905	-3.396230101585
batch1	XY	0	-0.35263325274	-0.0630610883236
batch1	XX	0	-0.0775550566614	-2.88930273056
batch1	XY	0	-0.373179525137	-0.03663301467895
batch1	XY	0	-0.404906898737	-0.0920511111617
batch1	XY	0	-0.447973579168	-0.162561759353
batch1	XY	0	-0.3347771912815	0.000317445053952
batch1	XX	0	-0.0292425788939	-3.106351614
batch1	XY	0	-0.366841346025	-0.0518381260335
batch1	XX	0	-0.0430745221674	-3.40603864193
batch1	XX	0	-0.0349469333887	-2.86436295509
batch1	XX	0	-0.0260339826345	-3.32140481472
batch1	XY	0	-0.40189319849	-0.09655960276725
batch1	XX	0	-0.054947283119	-3.38997387886
batch1	XX	0	-0.0826512351632	-3.030757665635
batch1	XY	0	-0.3613772690295	-0.03832720965145
batch1	XY	0	-0.3445399701595	-0.0226766616106
batch1	XY	0	-0.387905985117	-0.05790399573745
batch1	XY	0	-0.368274182081	-0.0573416054249
batch1	XY	0	-0.4466735720635	-0.159771546721
batch1	XY	0	-0.382499575615	-0.0578100122511
batch1	XY	0	-0.437410235405	-0.143049374223
batch1	XX	0	-0.0336036868393	-3.455367445945
batch1	XY	0	-0.448576182127	-0.115697823465
batch1	XY	0	-0.439131692052	-0.1318336352705
batch1	XX	0	-0.0579880513251	-2.95614647865
batch1	XY	0	-0.405715733767	-0.083352573216
batch1	XY	0	-0.469600811601	-0.1674984171985
batch1	XY	0	-0.381790071726	-0.0720889531076
batch1	XY	0	-0.443503051996	-0.1640744432805
batch1	XY	0	-0.483383759856	-0.18325664103
batch1	XY	0	-0.390226870775	-0.114160105586
batch1	XY	0	-0.424353942275	-0.09386197850105
batch1	XX	0	-0.03560906648635	-2.97174286842
batch1	XX	0	-0.1397133916615	-2.69272542
batch1	XY	0	-0.4319940954445	-0.104387275875
batch1	XX	0	-0.0713726095855	-3.4783911705
batch1	XY	0	-0.4009851813315	-0.109697587788
batch1	XY	0	-0.497879356146	-0.242142170668
batch1	XY	0	-0.4020065814255	-0.190292805433
batch1	XY	0	-0.41408444941	-0.101131379604
batch1	XY	0	-0.4757549464705	-0.180876843631
batch1	XY	0	-0.430313318968	-0.133107095957
batch1	XX	0	-0.05546392686665	-3.033020853995
batch1	XY	0	-0.482953131199	-0.2156084775925
batch1	XX	0	-0.0920708179474	-3.36870443821
batch1	XX	0	-0.0421552173793	-3.16190123558
batch1	XX	0	-0.0920981802046	-2.804489851
batch1	XY	0	-0.366927742958	-0.05680140852925
batch1	XY	0	-0.441202878952	-0.123126752675
batch1	XY	0	-0.3535654991865	-0.0263994056731
batch1	XX	0	-0.00767939165235	-3.18786716461
batch1	XX	0	-0.116594880819	-2.81751179695
batch1	XX	0	-0.0672457106411	-3.056801199915
batch1	XY	0	-0.500209569931	-0.2539622336625
batch1	XY	0	-0.3625120669605	-0.0227370467037
batch1	XY	0	-0.456006139517	-0.157150954008
batch1	XY	0	-0.335947960615	-0.0180057436228
batch1	XY	0	-0.381486058235	-0.05767894908785
batch1	XY	0	-0.454124778509	-0.1653862670065
batch1	XY	0	-0.36299058795	-0.0386277660728
batch1	XY	0	-0.367653205991	-0.06357192993165
batch1	XY	0	-0.380488201976	-0.06053364276885
batch1	XX	0	-0.0337683781981	-2.866754174235
batch1	XX	0	-0.06914695724845	-3.172179341315
batch1	XY	0	-0.4318919479845	-0.12577971071
batch1	XX	0	-0.0356702394783	-3.29176664352
batch1	XY	0	-0.498590648174	-0.244631230831
batch1	XY	0	-0.410655915737	-0.113476276398
batch1	XY	0	-0.4073728471995	-0.129122249782
batch1	XX	0	-0.0593402273953	-2.88222527504
batch1	XX	0	-0.0322980061173	-3.58398628235
batch1	XY	0	-0.4095997512345	-0.0948729142547
batch1	XY	0	-0.370385080576	-0.0632604435086
batch1	XX	0	0.008857976645235	-3.361148357395
batch1	XX	0	-0.0539883822203	-2.98947191238
batch1	XY	0	-0.459676831961	-0.2032407969235
batch1	XX	0	-0.0356213189662	-3.31067931652
batch1	XX	0	-0.07080959901215	-2.98251771927
batch1	XY	0	-0.385970950127	-0.588718175888
batch1	XX	0	-0.0451685376465	-3.15708255768
batch1	XX	0	-0.0916192010045	-3.10554742813
batch1	XX	0	-0.0335022062063	-3.16620862484
batch1	XY	0	-0.424202144146	-0.12298309803
batch1	XY	0	-0.4267672002315	-0.066122084856
batch1	XY	0	-0.3753680586815	-0.068564478308
batch1	XY	0	-0.3844291865825	-0.1142910681665
batch1	XY	0	-0.3932337909935	-0.0627480521798
batch1	XY	0	-0.426633775234	-0.162590146065
batch1	XX	0	-0.0661514773965	-3.28085041046
batch1	XY	0	-0.464381456375	-0.180159166455
batch1	XY	0	-0.355365782976	-0.05064103752375
batch1	XY	0	-0.4541604071855	-0.19254592061
batch1	XY	0	-0.4237007051705	-0.110994562507
batch1	XY	0	-0.472419127822	-0.14103962481
batch1	XX	0	-0.0543724745512	-2.9627187252
batch1	XY	0	-0.507677733898	-0.242136575282
batch1	XX	0	-0.0218095872551	-3.0667655468
batch1	XX	0	-0.01456869812685	-3.41359949112
batch1	XY	0	-0.390525996685	-0.0598629713058
batch1	XX	0	-0.0386145152152	-3.0446293354
batch1	XX	0	-0.01538184471425	-3.27706027031
batch1	XY	0	-0.392612457275	-0.037039546296
batch1	XX	0	-0.0455562323332	-3.0838586092
batch1	XY	0	-0.4153183847665	-0.105002604425
batch1	XY	0	-0.3750898987055	-0.0820823907852
batch1	XX	0	-0.0470930486917	-2.90142071247
batch1	XY	0	-0.4081032276155	-0.0853568762541
batch1	XY	0	-0.3411817401645	0.002958247903735
batch1	XY	0	-0.489524096251	-0.189325362444
batch1	XX	0	-0.0596368424594	-2.972640395165
batch1	XY	0	-0.39757733047	-0.0649588108063
batch1	XY	0	-0.408323466778	-0.0957161709666
batch1	XX	0	-0.0617995709181	-3.28264284134
batch1	XY	0	-0.3443794846535	-0.0457216296345
batch1	XX	0	-0.00688746548258	-3.339777708055
batch1	XY	0	-0.382190838456	-0.0767806172371
batch1	XY	0	-0.485119730234	-0.213047429919
batch1	XY	0	-0.394054502249	-0.0831682831049
batch1	XY	0	-0.349415063858	-0.0096157938242
batch1	XY	0	-0.337621346116	-0.00891127390787
batch1	XY	0	-0.353323847055	-0.00231924350373
batch1	XY	0	-0.426113858819	-0.13105134666
batch1	XX	0	-0.0261324886233	-3.079157829285
batch1	XY	0	-0.478521049023	-0.198964759707
batch1	XY	0	-0.469111263752	-0.212336823344
batch1	XY	0	-0.448415637016	-0.172903701663
batch1	XY	0	-0.344798177481	-0.05815329402685
batch1	XX	0	-0.06986893713475	-3.202832579615
batch1	XY	0	-0.337430268526	0.0137499775738
batch1	XX	0	-0.0635783970356	-3.46881198883
batch1	XY	0	-0.3790308982135	-0.1062175147235
batch1	XY	0	-0.450914412737	-0.132275685668
batch1	XX	0	-0.0291422372684	-3.245479226115
batch1	XY	0	-0.406244039536	-0.0984917655587
batch1	XY	0	-0.352279573679	-0.00213278480805
batch1	XY	0	-0.413105934858	-0.0897928103805
batch1	XY	0	-0.441575959325	-0.158827081323
batch1	XX	0	-0.0592888891697	-3.08845663071
batch1	XX	0	-0.0807240158319	-3.05792200565
batch1	XY	0	-0.404023677111	-0.118150651455
batch1	XY	0	-0.428495526314	-0.107657395303
batch1	XX	0	-0.03318636678155	-3.39884495735
batch1	XY	0	-0.3570871800185	-0.0324021950364
batch1	XX	0	-0.0705894231796	-3.25672745705
batch1	XY	0	-0.478953391314	-0.1935410872105
batch1	XY	0	-0.456530332565	-0.20667963475
batch1	XY	0	-0.378222763538	-0.0885141119361
batch1	XY	0	-0.432642385364	-0.137825064361
batch1	XY	0	-0.441539108753	-0.160611853004
batch1	XY	0	-0.394648343325	-0.09470413997765
batch1	XY	0	-0.375954851508	-0.0265653785318
batch1	XY	0	-0.387684464455	-0.0605239979923
batch1	XY	0	-0.427079796791	-0.157724663615
batch1	XX	0	-0.010666529648	-2.966346025465
batch1	XX	0	-0.0454390887171	-3.1711987257
batch1	XX	0	-0.0878849178553	-3.228528141975
batch1	XY	0	-0.380585372448	-0.0866953842342
batch1	XX	0	-0.0552069004625	-3.26793384552
batch1	XY	0	-0.484763741493	-0.2190144434575
batch1	XY	0	-0.342588305473	-0.0459149181843
batch1	XY	0	-0.43118172884	-0.0961630120873
batch1	XX	0	-0.0526113752276	-3.07735943794
batch1	XY	0	-0.3753574639555	-0.0711673870683
batch1	XY	0	-0.41388143599	-0.0584985725582
batch1	XY	0	-0.42853051424	-0.1246018707755
batch1	XY	0	-0.400049358606	-0.2083573639395
batch1	XY	0	-0.48780220747	-0.173132829368
batch1	XY	0	-0.383553802967	-0.05078775808215
batch1	XY	0	-0.3801603615285	-0.02912309393285
batch1	XY	0	-0.481309980154	-0.18930734694
batch1	XX	0	-0.08262473344805	-3.11669039726
batch1	XY	0	-0.370826229453	-0.0329116806388
batch1	XY	0	-0.4662466943265	-0.201468087733
batch1	XX	0	-0.0307798478752	-3.03110718727
batch1	XY	0	-0.353462770581	-0.0204876679927
batch1	XY	0	-0.478267893195	-0.186581149697
batch1	XY	0	-0.4810785651205	-0.222032085061
batch1	XX	0	-0.0790492370725	-3.16191124916
batch1	XX	0	-0.068495452404	-3.03688418865
batch1	XY	0	-0.492648124695	-0.2100385874505
batch1	XX	0	-0.028947673738	-3.03039836884
batch1	XY	0	-0.480739891529	-0.214097291231
batch1	XY	0	-0.434706360102	-0.134478524327
batch1	XX	0	-0.0564916357398	-3.271846652035
batch1	XY	0	-0.423153430223	-0.105721123517
batch1	XY	0	-0.508996874094	-0.20140914619
batch1	XY	0	-0.521255910397	-0.2046948820355
batch1	XY	0	-0.482348620892	-0.207790672779
batch1	XY	0	-0.386720985174	-0.08439579978585
batch1	XY	0	-0.438115850091	-0.139590993524
batch1	XX	0	-0.1010497547685	-2.56520795822
batch1	XY	0	-0.4436349868775	-0.1568287834525
batch1	XY	0	-0.381900310516	-0.07880744338035
batch1	XY	0	-0.401036560535	-0.120026066899
batch1	XY	0	-0.3819260895255	-0.13508541137
batch1	XXXY	1	0.144419491291	-0.201750308275
batch1	XY	0	-0.373010635376	-0.0494777411222
batch1	XY	0	-0.3874442875385	-0.0810854546726
batch1	XX	0	-0.0135947596282	-3.19496774673
batch1	XX	0	-0.0543492585421	-3.15219163895
batch1	XY	0	-0.382812261581	-0.07421908155085
batch1	XY	0	-0.530025720596	-0.278384834528
batch1	XY	0	-0.4786065369845	-0.1814137399195
batch1	XY	0	-0.340825200081	-0.01154448837045
batch1	XY	0	-0.3917155712845	-0.106621120125
batch1	XY	0	-0.435073107481	-0.162235036492
batch1	XY	0	-0.424400061369	-0.136819094419
batch1	XY	0	-0.421024799347	-0.1838260889055
batch1	XX	0	-0.0475256070495	-2.99539101124
batch1	XY	0	-0.4506992697715	-0.153009861708
batch1	XY	0	-0.357204943895	-0.0529759675264
batch1	XY	0	-0.422771722078	-0.1139257214965
batch1	XY	0	-0.4411291629075	-0.140544362366
batch1	XY	0	-0.464646428823	-0.16914229095
batch1	XY	0	-0.510486781597	-0.4485457986595
batch1	XX	0	-0.0151796555147	-2.70458340645
batch1	XX	0	-0.0836550816894	-2.98070526123
batch1	XY	0	-0.334257811308	0.028861971572
batch1	XY	0	-0.421384990215	-0.09922037273645
batch1	XY	0	-0.441982358694	-0.17133166641
batch1	XY	0	-0.4225106686355	-0.160901710391
batch1	XY	0	-0.413963913918	-0.100247301161
batch1	XX	0	-0.06288304552435	-3.228783369065
batch1	XX	0	-0.0477018505335	-3.017042040825
batch1	XY	0	-0.474320054054	-0.220380827785
batch1	XX	0	-0.0574148930609	-3.204268693925
batch1	XY	0	-0.3860298246145	-0.0463016591966
batch1	XY	0	-0.4194910973315	-0.112339362502
batch1	XY	0	-0.426441460848	-0.146604016423
batch1	XY	0	-0.45518258214	-0.1806272938845
batch1	XY	0	-0.391912549734	-0.0752655416727
batch1	XX	0	-0.04274426959455	-3.34404182434
batch1	XY	0	-0.433567881584	-0.1375977844
batch1	XY	0	-0.483782932162	-0.227788448334
batch1	XX	0	-0.0344330519438	-3.35360193253
batch1	XY	0	-0.418171226978	-0.1002461090685
batch1	XY	0	-0.371105521917	-0.0375228896737
batch1	XY	0	-0.350623100996	-0.0268781930208
batch1	XY	0	-0.3807276636365	-0.0594121813774
batch1	XY	0	-0.410705909133	-0.12307215482
batch1	XY	0	-0.428907632828	-0.1067515537145
batch1	XY	0	-0.3581861555575	-0.00874621234834499
batch1	XY	0	-0.506253868341	-0.224743798375
batch1	XX	0	-0.0451248399913	-3.14163565636
batch1	XY	0	-0.4168158769605	-0.0974282696843
batch1	XY	0	-0.3957749456165	-0.0891170017421
batch1	XY	0	-0.435830146074	-0.10933374241
batch1	XY	0	-0.3557416796685	-0.03298659436405
batch1	XY	0	-0.418784230947	-0.121924005449
batch1	XY	0	-0.466373085976	-0.1806370541455
batch1	XY	0	-0.464692994952	-0.162995710969
batch1	XY	0	-0.405227452517	-0.097376383841
batch1	XY	0	-0.482368558645	-0.183901891112
batch1	XY	0	-0.360810130835	-0.0340779162943
batch1	XY	0	-0.378825306892	-0.0397344566882
batch1	XY	0	-0.4043538570405	-0.0904814302921
batch1	XY	0	-0.451235920191	-0.175090000033
batch1	XY	0	-0.435366049409	-0.128927722573
batch1	XY	0	-0.334269359708	0.00895839463919
batch1	XX	0	-0.08638644590975	-2.97516679764
batch1	XX	0	-0.0175089146942	-3.41758012772
batch1	XY	0	-0.490721046925	-0.2161065116525
batch1	XX	0	-0.08132321015	-3.13134455681
batch1	XX	0	-0.0707352682948	-3.04765105247
batch1	XY	0	-0.5082159042355	-0.244545958936
batch1	XX	0	-0.08036844059825	-2.99216532707
batch1	XY	0	-0.501610934734	-0.224698975682
batch1	XY	0	-0.354317039251	-0.03324162401255
batch1	XY	0	-0.4555691927675	-0.174908936024
batch1	XY	0	-0.4098459780215	-0.118394114077
batch1	XY	0	-0.485505521297	-0.210849866271
batch1	XY	0	-0.460586041212	-0.14937518537
batch1	XY	0	-0.48217433691	-0.21013635397
batch1	XY	0	-0.410422682762	-0.121450692415
batch1	XY	0	-0.4410441070795	-0.144592836499
batch1	XY	0	-0.453408703208	-0.180806666613
batch1	XY	0	-0.411090284586	-0.114931687713
batch1	XY	0	-0.413714975119	-0.11936224997
batch1	XY	0	-0.36361810565	-0.0813724771142
batch1	XY	0	-0.431130483747	-0.150309994817
batch1	XY	0	-0.470213636756	-0.216109625995
batch1	XX	0	-0.0999383479357	-3.068414092065
batch1	XX	0	-0.0892574638128	-2.98838162422
batch1	XY	0	-0.390468508005	-0.0554427914321
batch1	XX	0	-0.0925170779228	-3.13513731956
batch1	XY	0	-0.53307056427	-0.264252066612
batch1	XX	0	-0.024856120348	-3.33291697502
batch1	XY	0	-0.3923234939575	-0.127689778805
batch1	XY	0	-0.4618977159265	-0.188980385661
batch1	XY	0	-0.4158856868745	-0.102357618511
batch1	XY	0	-0.3903827518225	-0.0682264044881
batch1	XY	0	-0.470563784242	-0.214062184095
batch1	XY	0	-0.4576509445905	-0.2067810595035
batch1	XY	0	-0.360529333353	-0.0213165953755
batch1	XY	0	-0.5076351761815	-0.214627563953
batch1	XX	0	-0.04575908556585	-2.79451227188
batch1	XY	0	-0.42364564538	-0.1056999787685
batch1	XY	0	-0.3455941677095	-0.0287877433002
batch1	XY	0	-0.364756822586	-0.007720977300775
batch1	XY	0	-0.4678890556095	-0.1565952003
batch1	XY	0	-0.424940794706	-0.11879317835
batch1	XY	0	-0.4163742512465	-0.0964975431561
batch1	XY	0	-0.393489971757	-0.09752770140765
batch1	XX	0	-0.02548983041195	-3.12543749809
batch1	XY	0	-0.487397611141	-0.197783790529
batch1	XX	0	-0.05911203101275	-2.99454259872
batch1	XX	0	-0.0445860773325	-3.13216280937
batch1	XX	0	-0.0214362051338	-3.30388176441
batch1	XY	0	-0.381871402264	-0.0785227641463
batch1	XY	0	-0.358425974846	-0.0388545691967
batch1	XY	0	-0.482554793358	-0.217233195901
batch1	XY	0	-0.374880194664	-0.0484419837594
batch1	XY	0	-0.424375802279	-0.113462451845
batch1	XY	0	-0.337249711156	-0.00469596730545
batch1	XY	0	-0.461733371019	-0.174766257405
batch1	XX	0	-0.0351811237633	-3.02000212669
batch1	XY	0	-0.360776782036	-0.0551051385701
batch1	XY	0	-0.5037471950055	-0.252828747034
batch1	XY	0	-0.466655060649	-0.174416080117
batch1	XY	0	-0.371998071671	-0.08863828331235
batch1	XY	0	-0.423782095313	-0.124103695154
batch1	XX	0	-0.01287054922435	-3.13893485069
batch1	XY	0	-0.430494457483	-0.1310082152485
batch1	XX	0	-0.006184620084245	-3.10686981678
batch1	XY	0	-0.344438493252	-0.0332391615957
batch1	XX	0	-0.04724040441215	-3.001344323155
batch1	XX	0	-0.0494523793459	-3.48589539528
batch1	XX	0	-0.0522212013602	-2.993531107905
batch1	XY	0	-0.380463510752	-0.0881670713425
batch1	XY	0	-0.4113552868365	-0.126179397106
batch1	XY	0	-0.4318332672115	-0.133985131979
batch1	XY	0	-0.402276694775	-0.0913890451193
batch1	XY	0	-0.467785954475	-0.187355272472
batch1	XX	0	-0.0690344236791	-3.090199947355
batch1	XX	0	-0.0634659305215	-3.05934906006
batch1	XX	0	-0.0617007985711	-2.93692040443
batch1	XY	0	-0.417197614908	-0.109318800271
batch1	XY	0	-0.42873069644	-0.1379750296475
batch1	XY	0	-0.411324828863	-0.126523122191
batch1	XY	0	-0.42983083427	-0.151787698269
batch1	XX	0	-0.0788898319006	-3.18447232246
batch1	XY	0	-0.400700837374	-0.115407675505
batch1	XX	0	-0.02314272522925	-3.203548550605
batch1	XY	0	-0.442695170641	-0.1491607278585
batch1	XY	0	-0.4732863307	-0.2079863995315
batch1	XX	0	-0.02139719203115	-3.062543153765
batch1	XY	0	-0.340403944254	0.00464617344551
batch1	XX	0	-0.0185889787972	-3.253287792205
batch1	XY	0	-0.488928437233	-0.198363572359
batch1	XY	0	-0.4234943687915	-0.13070461154
batch1	XY	0	-0.447484284639	-0.14774107188
batch1	XX	0	-0.107484973967	-3.10709095001
batch1	XY	0	-0.3457118570805	-0.0513635464013
batch1	XY	0	-0.454980880022	-0.147430583835
batch1	XY	0	-0.473596870899	-0.172542259097
batch1	XY	0	-0.418905973434	-0.115822121501
batch1	XX	0	-0.0329058729112	-3.29701447487
batch1	XY	0	-0.358534783125	0.00247545703314
batch1	XY	0	-0.473317086697	-0.192240133882
batch1	XX	0	-0.0506337583065	-3.37358343601
batch1	XX	0	-0.0326344966888	-3.41951775551
batch1	XY	0	-0.371048644185	-0.0312501639128
batch1	XY	0	-0.468306750059	-0.179307699203
batch1	XY	0	-0.485103815794	-0.208615705371
batch1	XX	0	-0.119697161019	-2.845515370365
batch1	XY	0	-0.476239204407	-0.1998955830935
batch1	XY	0	-0.510871052742	-0.260599449277
batch1	XY	0	-0.4220995604995	-0.106325760484
batch1	XY	0	-0.531966149807	-0.290082275867
batch1	XX	0	-0.06623439490795	-3.068692564965
batch1	XY	0	-0.3798967152835	-0.0236587636173
batch1	XY	0	-0.421706795692	-0.143830664456
batch1	XY	0	-0.452168554068	-0.205681823194
batch1	XY	0	-0.3679907172915	-0.0611253082752
batch1	XX	0	-0.03671812079845	-3.34916996956
batch1	XY	0	-0.462322205305	-0.192606449127
batch1	XX	0	-0.0219474863261	-3.07811808586
batch1	XY	0	-0.36543032527	-0.5551751554015
batch1	XY	0	-0.4564346969125	-0.144147843122
batch1	XY	0	-0.37813937664	-0.04747217148545
batch1	XX	0	-0.03296257555485	-2.96327483654
batch1	XX	0	-0.0243522468954	-3.125698208805
batch1	XY	0	-0.400357693434	-0.09769225493075
batch1	XY	0	-0.385749489069	-0.0916542671621
batch1	XY	0	-0.450146898627	-0.234517790377
batch1	XY	0	-0.3806653618815	-0.07238721847535
batch1	XY	0	-0.369779974222	-0.04136070236565
batch1	XY	0	-0.387350708246	-0.07150368764995
batch1	XX	0	-0.07774721458555	-3.172981500625
batch1	XY	0	-0.419805854559	-0.123330555856
batch1	XY	0	-0.333484917879	-0.0317053925246
batch1	XX	0	-0.0528215579689	-2.91802060604
batch1	XY	0	-0.373429358006	-0.0398767068982
batch1	XY	0	-0.395614415407	-0.0876123830676
batch1	XY	0	-0.4824041873215	-0.2323218509555
batch1	XY	0	-0.367870748043	-0.0531233437359
batch1	XX	0	-0.0143874241039	-3.26592004299
batch1	XY	0	-0.39419823885	-0.0648104995489
batch1	XX	0	-0.0679092220962	-3.38364624977
batch1	XX	0	-0.0995653346181	-3.03051006794
batch1	XX	0	-0.00296699779574	-3.152328014375
batch1	XY	0	-0.4594632685185	-0.159345477819
batch1	XX	0	-0.0557660907507	-3.036596417425
batch1	XY	0	-0.398172318935	-0.0526773296297
batch1	XY	0	-0.47748658061	-0.248791351914
batch1	XX	0	-0.06282399222255	-3.054259657855
batch1	XX	0	-0.0400291010737	-3.117723345755
batch1	XX	0	-0.0711663514376	-3.051896929745
batch1	XY	0	-0.434041917324	-0.1231850385665
batch1	XY	0	-0.491276979446	-0.166444033384
batch1	XY	0	-0.391862303019	-0.0547752454877
batch1	XX	0	-0.027591239661	-3.15827584267
batch1	XY	0	-0.4310896247625	-0.117608264089
batch1	XY	0	-0.42027837038	-0.104743048549
batch1	XY	0	-0.365725457668	-0.0917663089931
batch1	XY	0	-0.399077877402	-0.0752129554749
batch1	XY	0	-0.448518499732	-0.18628719449
batch1	XY	0	-0.387534826994	-0.0743901617825
batch1	XY	0	-0.41673630476	-0.08412796258925
batch1	XY	0	-0.4154135137795	-0.0955780297518
batch1	XY	0	-0.425448268652	-0.10638545081
batch1	XY	0	-0.4452618062495	-0.153015419841
batch1	XX	0	-0.0527480579913	-3.15993642807
batch1	XX	0	-0.0236374782398	-3.2797524929
batch1	XX	0	-0.0412269420922	-3.42321014404
batch1	XY	0	-0.5045380890365	-0.204470291734
batch1	XX	0	-0.0222250260413	-3.29743480682
batch1	XY	0	-0.402188003063	-0.0682760775089
batch1	XY	0	-0.4750743210315	-0.203083321452
batch1	XY	0	-0.474970221519	-0.200554430485
batch1	XY	0	-0.415259361267	-0.1088962703945
batch1	XY	0	-0.3920599222185	-0.0872066281736
batch1	XX	0	-0.02057816274465	-3.0789706707
batch1	XY	0	-0.438686296344	-0.1201380826535
batch1	XX	0	-0.04467867314815	-3.20358812809
batch1	XY	0	-0.450846254826	-0.152209237218
batch1	XY	0	-0.429020851851	-0.159073725343
batch1	XY	0	-0.470496535301	-0.1670511215925
batch1	XX	0	-0.02735240850595	-3.269976854325
batch1	XY	0	-0.405392974615	-0.0911321789026
batch1	XY	0	-0.39047729969	-0.0897138342261
batch1	XY	0	-0.446133688092	-0.175926938653
batch1	XY	0	-0.387098103762	-0.05735346488655
batch1	XY	0	-0.4750805944205	-0.203485675156
batch1	XY	0	-0.448765486479	-0.198048368096
batch1	XY	0	-0.47277161479	-0.183143094182
batch1	XY	0	-0.321860089898	0.0240942677483
batch1	XX	0	-0.0455267243087	-3.35849332809
batch1	XY	0	-0.443826377392	-0.123941667378
batch1	XY	0	-0.3370094299315	0.0265440419316
batch1	XX	0	-0.0399197414517	-2.997531175615
batch1	XY	0	-0.4273208230735	-0.154049172997
batch1	XY	0	-0.404373943806	-0.1183741688725
batch1	XX	0	-0.0977260097861	-2.90536689758
batch1	XY	0	-0.457183480263	-0.1893976554275
batch1	XX	0	-0.06012835912405	-3.36832427979
batch1	XY	0	-0.428603202105	-0.133112229407
batch1	XY	0	-0.409730434418	-0.110998086631
batch1	XY	0	-0.4563478678465	-0.172917842865
batch1	XX	0	-0.0297052823007	-3.0618789196
batch1	XY	0	-0.3732618838545	-0.07134455814955
batch1	XX	0	-0.06887120380995	-3.138727664945
batch1	XY	0	-0.3636851608755	-0.05739034712315
batch1	XY	0	-0.474142074585	-0.189562812448
batch1	XY	0	-0.301479995251	0.01370626315475
batch1	XY	0	-0.455066204071	-0.1737701296805
batch1	XX	0	-0.0608596932143	-2.99091792107
batch1	XY	0	-0.4724042266605	-0.1889790594575
batch1	XY	0	-0.381806522608	-0.0782976038754
batch1	XY	0	-0.422247737646	-0.114488497376
batch1	XY	0	-0.407041072845	-0.1078742221
batch1	XX	0	-0.0577114671469	-3.06855177879
batch1	XY	0	-0.422003418207	-0.141047082841
batch1	XX	0	-0.06456518918275	-3.182705163955
batch1	XY	0	-0.456352621317	-0.1522400602695
batch1	XY	0	-0.413749814034	-0.210004761815
batch1	XY	0	-0.456941634417	-0.200843498111
batch1	XY	0	-0.446588069201	-0.202056124806
batch1	XX	0	-0.0376363508403	-3.36281752586
batch1	XX	0	-0.0558383539319	-3.13502788544
batch1	XX	0	-0.064040876925	-3.14702606201
batch1	XX	0	-0.0839573740959	-3.009320139885
batch1	XY	0	-0.3305811583995	-0.01170746749265
batch1	XY	0	-0.378812685609	-0.0242787431926
batch1	XX	0	-0.02411661762745	-3.324011445045
batch1	XY	0	-0.392376482487	-0.09488473460075
batch1	XY	0	-0.460206359625	-0.1608547493815
batch1	XX	0	-0.0821639075875	-3.07016134262
batch1	XY	0	-0.318479001522	0.0174812367186
batch1	XY	0	-0.385001301765	-0.00351307948586
batch1	XY	0	-0.36126229167	-0.0999995395541
batch1	XY	0	-0.409858077765	-0.084175772965
batch1	XY	0	-0.4770213514565	-0.1700187399985
batch1	XY	0	-0.467062279582	-0.194880768657
batch1	XY	0	-0.368743538857	-0.0608302727342
batch1	XX	0	-0.0911280587316	-2.96956348419
batch1	XY	0	-0.430987074971	-0.1095244139435
batch1	XY	0	-0.4043583124875	-0.113702774048
batch1	XX	0	0.00383209681604	-3.18030261993
batch1	XY	0	-0.4215880930425	-0.1354859545825
batch1	XX	0	-0.04444688372315	-3.16175818443
batch1	XY	0	-0.417427748442	-0.150936946273
batch1	XX	0	-0.0788554102182	-3.027795672415
batch1	XY	0	-0.340290606022	-0.0011652848916155
batch1	XY	0	-0.406001806259	-0.0703916698694
batch1	XY	0	-0.437856346369	-0.1595209762455
batch1	XX	0	-0.0659462735057	-3.18146348
batch1	XX	0	-0.0791468918324	-2.944329380985
batch1	XY	0	-0.4086549133065	-0.1045112237335
batch1	XXY	1	-0.0324442535639	-0.183832116425
batch1	XX	0	-0.0160696208477	-3.44192516804
batch1	XY	0	-0.442696109414	-0.168254196644
batch1	XY	0	-0.316937178373	0.0236044563353
batch1	XY	0	-0.426161915064	-0.128760918975
batch1	XX	0	-0.0399283133447	-3.0888992548
batch1	XX	0	-0.0277541931719	-3.29910647869
batch1	XX	0	-0.0434952005744	-2.92796456814
batch1	XX	0	-0.071423612535	-3.17399716377
batch1	XY	0	-0.499054402113	-0.2287018448115
batch1	XY	0	-0.378591537476	-0.04968844912945
batch1	XY	0	-0.475205689669	-0.209139168262
batch1	XY	0	-0.353086471558	-0.0450948961079
batch1	XX	0	-0.0166915673763	-3.152022480965
batch1	XX	0	-0.0131310317665	-3.52741241455
batch1	XY	0	-0.35520170629	-0.0242826770991
batch1	XY	0	-0.368496626616	-0.05747598782185
batch1	XX	0	-0.05536697246135	-3.11130404472
batch1	XY	0	-0.454299241304	-0.1914932578805
batch1	XY	0	-0.4381385594605	-0.132397264242
batch1	XY	0	-0.4670438617465	-0.170130968094
batch1	XY	0	-0.3760982453825	-0.0214883554727
batch1	XX	0	-0.0463516972959	-3.21251642704
batch1	XY	0	-0.420360773802	-0.110871516168
batch1	XY	0	-0.441907823086	-0.1338461115955
batch1	XY	0	-0.395016908646	-0.116447396576
batch1	XY	0	-0.415323883295	-0.133532360196
batch1	XY	0	-0.419044524431	-0.135913059115
batch1	XX	0	-0.0586222913116	-3.38445997238
batch1	XX	0	-0.0821021907032	-3.53980588913
batch1	XY	0	-0.389235347509	-0.0638397932053
batch1	XY	0	-0.4361409395935	-0.153144776821
batch1	XY	0	-0.3031334280965	-0.00424017990008
batch1	XY	0	-0.470450758934	-0.186397865415
batch1	XX	0	-0.06276547908785	-2.968344807625
batch1	XX	0	-0.0721362456679	-3.079043507575
batch1	XY	0	-0.446875929832	-0.126825332642
batch1	XX	0	-0.0531063042581	-3.46441984177
batch1	XY	0	-0.474444836378	-0.219077929854
batch1	XY	0	-0.4793520569805	-0.185057535768
batch1	XY	0	-0.393770128489	-0.0721628330648
batch1	XY	0	-0.438372820616	-0.106830790639
batch1	XY	0	-0.409367144108	-0.106462746859
batch1	XX	0	-0.01997128035875	-3.079693198205
batch1	XY	0	-0.3760997056965	-0.0564966462553
batch1	XX	0	-0.0301292352378	-2.96161437035
batch1	XY	0	-0.4567171484235	-0.1614491790535
batch1	XY	0	-0.4433829188345	-0.11742336303
batch1	XX	0	-0.0387896746397	-3.30237698555
batch1	XY	0	-0.444349944592	-0.160858951509
batch1	XY	0	-0.445971667767	-0.14643381536
batch1	XY	0	-0.4870407134295	-0.23691996932
batch1	XY	0	-0.4855529665945	-0.244869098067
batch1	XY	0	-0.384670034051	-0.0438270010054
batch1	XY	0	-0.447160303593	-0.151259884238
batch1	XY	0	-0.485443770885	-0.224750325084
batch1	XY	0	-0.4532050192355	-0.160906240344
batch1	XY	0	-0.411016315222	-0.155359648168
batch1	XX	0	-0.0268881805241	-3.03538274765
batch1	XX	0	-0.0313296914101	-3.10001707077
batch1	XY	0	-0.399099200964	-0.06294391304255
batch1	XY	0	-0.4548539817335	-0.193701431155
batch1	XY	0	-0.4163547456265	-0.0906970575452
batch1	XY	0	-0.493019014597	-0.22112377733
batch1	XY	0	-0.3722437620165	-0.0473664123565
batch1	XY	0	-0.476530641317	-0.21069611609
batch1	XY	0	-0.449387431145	-0.14845366776
batch1	XY	0	-0.498460277915	-0.2274414226415
batch1	XY	0	-0.428272694349	-0.107572436333
batch1	XY	0	-0.437970161438	-0.118710123003
batch1	XX	0	-0.02735858689995	-3.16492390633
batch1	XY	0	-0.424946337938	-0.100655063987
batch1	XX	0	-0.121093399823	-2.8624920845
batch1	XX	0	-0.0978159122169	-2.98582410812
batch1	XY	0	-0.4497477561235	-0.150469854474
batch1	XX	0	-0.04010173119605	-2.92398440838
batch1	XX	0	-0.0227990485728	-3.08843755722
batch1	XX	0	-0.03131013922395	-3.197848320005
batch1	XY	0	-0.487095355988	-0.209338203073
batch1	XY	0	-0.418120771646	-0.128590658307
batch1	XY	0	-0.387425154448	-0.1134651340545
batch1	XY	0	-0.4530355036255	-0.1644758060575
batch1	XX	0	-0.0696084275842	-3.17918324471
batch1	XY	0	-0.386169731617	-0.0429883189499
batch1	XY	0	-0.43418982625	-0.132337972522
batch1	XY	0	-0.4494008719925	-0.107431337237
batch1	XY	0	-0.424142599106	-0.0882525332272
batch1	XX	0	-0.0664625912905	-3.091752886775
batch1	XY	0	-0.394029200077	-0.08980010077355
batch1	XY	0	-0.51561576128	-0.268223673105
batch1	XY	0	-0.491847366095	-0.2134639322755
batch1	XY	0	-0.352041333914	-0.00228875386529
batch1	XY	0	-0.416321635246	-0.0631087869406
batch1	XY	0	-0.4641276448965	-0.21009080112
batch1	XY	0	-0.41977456212	-0.1292781606315
batch1	XX	0	-0.0165470801294	-3.40843343735
batch1	XY	0	-0.4177335053685	-0.1198420338335
batch1	XY	0	-0.468277066946	-0.223907783628
batch1	XY	0	-0.367417901754	-0.0622323416173
batch1	XY	0	-0.423231631517	-0.108523413539
batch1	XY	0	-0.406490281224	-0.0910014733672
batch1	XY	0	-0.443331539631	-0.1657125875355
batch1	XX	0	-0.05845756083725	-3.26726317406
batch1	XX	0	-0.0460947789252	-3.32493340969
batch1	XY	0	-0.480636209249	-0.1963414922355
batch1	XY	0	-0.387737005949	-0.0621319711208
batch1	XX	0	-0.08300951495765	-2.98996472359
batch1	XY	0	-0.4514271765945	-0.146795645356
batch1	XY	0	-0.422172784805	-0.124687381089
batch1	XY	0	-0.445991456509	-0.133763208985
batch1	XY	0	-0.4893329441545	-0.149341672659
batch1	XX	0	0.003701387904585	-3.15090084076
batch1	XY	0	-0.387401536107	-0.077979568392
batch1	XY	0	-0.3276604563	0.00983202317729
batch1	XY	0	-0.361792474985	-0.0268797706813
batch1	XY	0	-0.420670717955	-0.0984678827226
batch1	XX	0	-0.01088242605325	-3.28635287285
batch1	XY	0	-0.494803637266	-0.2489940747615
batch1	XY	0	-0.461830258369	-0.154841154814
batch1	XY	0	-0.415520727634	-0.107680931687
batch1	XX	0	-0.0313582532108	-3.41325247288
batch1	XY	0	-0.355726480484	-0.04779815860095
batch1	XX	0	-0.0665014013648	-3.07878291607
batch1	XY	0	-0.416162699461	-0.1309561282395
batch1	XX	0	-0.0533434152603	-3.07319641113
batch1	XY	0	-0.451547533274	-0.137522593141
batch1	XY	0	-0.428737133741	-0.143530592322
batch1	XX	0	-0.0884070917964	-3.04001069069
batch1	XY	0	-0.48999799788	-0.176016315818
batch1	XX	0	-0.06170434318485	-3.24614953995
batch1	XY	0	-0.483597278595	-0.249840207398
batch1	XY	0	-0.441187053919	-0.216899141669
batch1	XY	0	-0.4552715718745	-0.113466225564
batch1	XY	0	-0.411043733358	-0.106132362038
batch1	XX	0	-0.07219008356335	-3.07316184044
batch1	XY	0	-0.494232654572	-0.2110234051945
batch1	XY	0	-0.500361263752	-0.223594278097
batch1	XY	0	-0.389666855335	-0.05642547644675
batch1	XY	0	-0.4791534990075	-0.1315336078405
batch1	XY	0	-0.465763390064	-0.179968133569
batch1	XY	0	-0.367662370205	-0.0452885888517
batch1	XX	0	-0.0347072798759	-3.10287129879
batch1	XY	0	-0.3850639164445	-0.0857435315847
batch1	XY	0	-0.4489108473065	-0.188864946365
batch1	XX	0	-0.06450210511685	-3.214304327965
batch1	XY	0	-0.438941091299	-0.142325736582
batch1	XY	0	-0.46338686347	-0.165160864592
batch1	XX	0	-0.03660808689895	-3.01945018768
batch1	XY	0	-0.4827341884375	-0.212171047926
batch1	XY	0	-0.4355308413505	-0.119892627001
batch1	XY	0	-0.408187896013	-0.09077725932
batch1	XX	0	-0.1115411929785	-2.81659185886
batch1	XX	0	-0.0418924093246	-3.21760058403
batch1	XY	0	-0.354786634445	-0.0282148402184
batch1	XX	0	-0.0339475236833	-3.080280065535
batch1	XY	0	-0.478160455823	-0.206639058888
batch1	XY	0	-0.488631099463	-0.233716577291
batch1	XX	0	-0.0279683656991	-3.15541195869
batch1	XY	0	-0.36418479681	-0.0285477489233
batch1	XY	0	-0.40057528019	-0.0873403176665
batch1	XY	0	-0.462616294622	-0.232636675239
batch1	XX	0	-0.0288940686733	-3.3647506237
batch1	XY	0	-0.4328557997945	-0.170505553484
batch1	XX	0	-0.0946383401752	-2.94788265228
batch1	XY	0	-0.48378418386	-0.21779152751
batch1	XY	0	-0.36841404438	-0.0657862834632
batch1	XX	0	-0.0151674458757	-3.33169555664
batch1	XY	0	-0.412867099047	-0.17399610579
batch1	XY	0	-0.4475666582585	-0.134304106236
batch1	XY	0	-0.410283714533	-0.132984608412
batch1	XY	0	-0.3901490569115	-0.08131021261215
batch1	XY	0	-0.403817981482	-0.120796877891
batch1	XY	0	-0.468553334475	-0.209655582905
batch1	XX	0	-0.06094795837995	-3.21582436562
batch1	XY	0	-0.4622607082125	-0.166081398726
batch1	XY	0	-0.41265258193	-0.103475801647
batch1	XY	0	-0.364527747035	-0.013939592056
batch1	XY	0	-0.442552357912	-0.1349244639275
batch1	XY	0	-0.4411515146495	-0.121756710112
batch1	XY	0	-0.486887842417	-0.182503074408
batch1	XX	0	-0.06265227124095	-3.25050020218
batch1	XY	0	-0.489124655724	-0.175332248211
batch1	XY	0	-0.4983434975145	-0.261577814817
batch1	XX	0	-0.02760022412985	-3.11563706398
batch1	XY	0	-0.384431093931	-0.05376705527305
batch1	XY	0	-0.467521488667	-0.196466088295
batch1	XY	0	-0.410673797131	-0.103624172509
batch1	XY	0	-0.4720149189235	-0.175086602569
batch1	XY	0	-0.421350210905	-0.108802590519
batch1	XX	0	-0.023866077885	-2.9950928688
batch1	XY	0	-0.427573382854	-0.145857065916
batch1	XY	0	-0.381985813379	-0.0689959153533
batch1	XY	0	-0.449289143085	-0.16608941555
batch1	XY	0	-0.4610233455895	-0.187343716621
batch1	XY	0	-0.466199040413	-0.1660654321315
batch1	XX	0	-0.041986823082	-3.10108113289
batch1	XX	0	-0.0680102258921	-3.17782878876
batch1	XY	0	-0.436557799578	-0.130241826177
batch1	XY	0	-0.465593099594	-0.175797447562
batch1	XY	0	-0.4240354299545	-0.108800917864
batch1	XX	0	-0.02547066286205	-3.17302632332
batch1	XY	0	-0.438502505422	-0.142612762749
batch1	XX	0	-0.0788383372128	-3.146624684335
batch1	XY	0	-0.429491758347	-0.118653524667
batch1	XY	0	-0.442175477743	-0.142020612955
batch1	XX	0	-0.04335518181325	-3.08086419106
batch1	XY	0	-0.511462330818	-0.247513085604
batch1	XY	0	-0.486720085144	-0.2633329629895
batch1	XX	0	-0.0521601252258	-3.1233355999
batch1	XY	0	-0.392321228981	-0.08837186172605
batch1	XY	0	-0.399295672774	-0.0463644396514
batch1	XYY	1	-0.3880433887245	0.556655168533
batch1	XY	0	-0.470307558775	-0.139243096113
batch1	XY	0	-0.418312102556	-0.120208684355
batch1	XY	0	-0.359090387821	-0.00236859661527
batch1	XY	0	-0.521462291479	-0.246812030673
batch1	XY	0	-0.461799994111	-0.1936361491685
batch1	XY	0	-0.4269433170555	-0.0984823666513
batch1	XY	0	-0.3673788160085	-0.0407919324934
batch1	XY	0	-0.374918937683	-0.0416714437306
batch1	XX	0	-0.0268689952791	-3.22589874268
batch1	XY	0	-0.376256912947	-0.0347219444811
batch1	XY	0	-0.3863351643085	-0.0652283281088
batch1	XY	0	-0.47629083693	-0.198194563389
batch1	XY	0	-0.420235455036	-0.1741936281325
batch1	XX	0	-0.0538283288479	-3.10884928703
batch1	XY	0	-0.299980670214	0.02779465634375
batch1	XY	0	-0.4546868652105	-0.211358219385
batch1	XY	0	-0.448880970478	-0.1046999581155
batch1	XX	0	-0.0639289617538	-3.127846598625
batch1	XY	0	-0.473826095462	-0.146283447742
batch1	XY	0	-0.4319692105055	-0.205013468862
batch1	XY	0	-0.464698284864	-0.191652536392
batch1	XY	0	-0.378122508526	-0.0562435947359
batch1	XX	0	-0.01158864796165	-3.357814669605
batch1	XY	0	-0.4571429938075	-0.137178689241
batch1	XY	0	-0.489245742559	-0.214037954807
batch1	XX	0	-0.0004188385792075	-3.36712646484
batch1	XX	0	-0.0417679026723	-3.386396169665
batch1	XY	0	-0.355574145913	-0.0521728806198
batch1	XY	0	-0.394509851933	-0.0816685557365
batch1	XX	0	-0.0357364341617	-3.256486773495
batch1	XY	0	-0.4516492486	-0.155754379928
batch1	XY	0	-0.369728982449	-0.0331034809351
batch1	XY	0	-0.4367290735245	-0.176555976272
batch1	XY	0	-0.44923466444	-0.162827521563
batch1	XY	0	-0.444627299905	-0.1540163978935
batch1	XY	0	-0.48283572495	-0.172140985727
batch1	XY	0	-0.3572397977115	-0.0309313908219
batch1	XY	0	-0.325220674276	-0.00116677198093
batch1	XY	0	-0.446722149849	-0.170788943768
batch1	XY	0	-0.485375255346	-0.2329861670735
batch1	XX	0	-0.01545498427	-3.341896414755
batch1	XY	0	-0.453494548798	-0.150768250227
batch1	XY	0	-0.411460340023	-0.119786664844
batch1	XY	0	-0.445232063532	-0.1178198307755
batch1	XY	0	-0.52205747366	-0.214658096433
batch1	XY	0	-0.44032561779	-0.167599588633
batch1	XY	0	-0.441448256373	-0.188990801573
batch1	XX	0	-0.02613034378735	-3.17218518257
batch1	XY	0	-0.4150212705135	-0.1193850897255
batch1	XY	0	-0.4260770529505	-0.118952527642
batch1	XY	0	-0.32195353508	0.00401090225205
batch1	XY	0	-0.4562250375745	-0.182817146182
batch1	XX	0	-0.0208930410445	-3.12928318977
batch1	XY	0	-0.3494439274075	-0.01055564917625
batch1	XY	0	-0.487962812185	-0.199189849198
batch1	XY	0	-0.345410943031	0.0135658155195
batch1	XX	0	-0.0459221061319	-3.30588769913
batch1	XY	0	-0.46375349164	-0.204339206219
batch1	XY	0	-0.452757120132	-0.158935755491
batch1	XY	0	-0.3892411887645	-0.06539257615805
batch1	XX	0	-0.03107134997845	-3.324904322625
batch1	XX	0	-0.0149994348176	-3.55197763443
batch1	XY	0	-0.339222446084	-0.02925789356235
batch1	XY	0	-0.372444242239	-0.08617141842845
batch1	XY	0	-0.515520989895	-0.2300013080235
batch1	XY	0	-0.4384908527135	-0.140764668584
batch1	XX	0	-0.0269531887025	-3.0942132473
batch1	XX	0	-0.0281307492405	-3.17962741852
batch1	XX	0	-0.0721879117191	-3.10832262039
batch1	XY	0	-0.321301430464	0.01297083543615
batch1	XX	0	-0.0493032410741	-2.985513687135
batch1	XY	0	-0.408672392368	-0.110714558512
batch1	XY	0	-0.413540303707	-0.059354128316
batch1	XX	0	-0.007408049656075	-3.10646247864
batch1	XY	0	-0.435797810555	-0.138181760907
batch1	XY	0	-0.367274552584	-0.0485789626837
batch1	XY	0	-0.398879289627	-0.0954195894301
batch1	XY	0	-0.436209529638	-0.138765200973
batch1	XY	0	-0.4205874353645	-0.1142504774035
batch1	XX	0	-0.0953636318445	-3.00046277046
batch1	XX	0	-0.0288504678756	-3.25048089027
batch1	XX	0	-0.0563595183194	-3.0975496769
batch1	XX	0	0.00045318908814799	-3.2720746994
batch1	XY	0	-0.472353219986	-0.17340631783
batch1	XX	0	-0.07131889835	-3.01377868652
batch1	XY	0	-0.4200216084715	-0.18673607707
batch1	XY	0	-0.367977946997	-0.0313173867762
batch1	XY	0	-0.342067420483	-0.0196368154138
batch1	XY	0	-0.447074562311	-0.1471249610185
batch1	XY	0	-0.384695678949	-0.0552083291113
batch1	XY	0	-0.376319408417	-0.0423535183072
batch1	XX	0	-0.03459854237735	-2.954890728
batch1	XY	0	-0.47414714098	-0.281776726246
batch1	XY	0	-0.41291731596	-0.227890253067
batch1	XX	0	-0.0118896057829	-2.98235058784
batch1	XY	0	-0.4833541810515	-0.1853206306695
batch1	XY	0	-0.413170188665	-0.1178207956255
batch1	XY	0	-0.494955778122	-0.2333640903235
batch1	XY	0	-0.443366825581	-0.09999862313265
batch1	XY	0	-0.436637982726	-0.1174781769515
batch1	XX	0	-0.0221378766	-3.12093257904
batch1	XX	0	-0.0841741263866	-3.02982592583
batch1	XY	0	-0.4279485195875	-0.148671090603
batch1	XY	0	-0.462314963341	-0.140371926129
batch1	XY	0	-0.43217548728	-0.134215295315
batch1	XY	0	-0.373798236251	-0.0869907364249
batch1	XY	0	-0.353111639619	-0.02961860131475
batch1	XY	0	-0.414696335793	-0.1242267489435
batch1	XY	0	-0.412304639816	-0.0875554829836
batch1	XX	0	-0.03527849167585	-3.35508751869
batch1	XY	0	-0.3222466111185	0.033536426723
batch1	XX	0	-0.054422210902	-3.21981835365
batch1	XY	0	-0.4722630381585	-0.241827011108
batch1	XY	0	-0.422919109464	-0.1504065468905
batch1	XX	0	-0.0649176090956	-3.361097574235
batch1	XY	0	-0.491847679019	-0.1838234514
batch1	XY	0	-0.4558559954165	-0.181122928858
batch1	XX	0	-0.0221091490239	-3.18863582611
batch1	XY	0	-0.47181430459	-0.19952365756
batch1	XY	0	-0.455672472715	-0.130110636353
batch1	XY	0	-0.374062731862	-0.0333660580218
batch1	XY	0	-0.297498911619	0.038067817688
batch1	XX	0	-0.0617292933166	-3.052506804465
batch1	XX	0	-0.024065554142	-3.37909591198
batch1	XY	0	-0.436633616686	-0.0909230299294
batch1	XY	0	-0.372081056237	-0.02106972783805
batch1	XX	0	-0.0237759016454	-2.978373765945
batch1	XY	0	-0.37771499157	-0.0528491642326
batch1	XX	0	-0.1065282039345	-2.904967427255
batch1	XY	0	-0.3672077208755	-0.0324965827167
batch1	XX	0	-0.0836569480598	-3.08903849125
batch1	XY	0	-0.391423225403	-0.100535295904
batch1	XX	0	-0.01754447072745	-3.064926624295
batch1	XY	0	-0.390375763178	-0.059332119301
batch1	XX	0	-0.0539869107306	-3.13827633858
batch1	XX	0	-0.0367343071848	-2.99045014381
batch1	XX	0	-0.106975719333	-2.92474579811
batch1	XX	0	-0.0364609286189	-3.102012515065
batch1	XX	0	-0.025003278628	-3.055937051775
batch1	XY	0	-0.391890257597	-0.06507542729375
batch1	XX	0	-0.0945575386286	-3.0922973156
batch1	XY	0	-0.4182464182375	-0.107836224139
batch1	XY	0	-0.4394643008705	-0.161159828305
batch1	XX	0	-0.0406914465129	-2.94243550301
batch1	XX	0	-0.0485861878842	-2.85161304474
batch1	XX	0	-0.0820943191648	-3.01987791061
batch1	XX	0	-0.0781092271209	-3.10927772522
batch1	XX	0	-0.0595981255174	-2.94996142387
batch1	XY	0	-0.4953090697525	-0.22155956924
batch1	XX	0	-0.0494571849704	-3.08131861687
batch1	XY	0	-0.3862813860175	-0.05766389891505
batch1	XX	0	-0.0218037385494	-3.40102815628
batch1	XY	0	-0.536819756031	-0.2978431135415
batch1	XX	0	0.00151024886873	-3.163620471955
batch1	XX	0	-0.00157734088134	-2.97417140007
batch1	XY	0	-0.399447977543	-0.103735044599
batch1	XY	0	-0.345337212086	-0.02624943386765
batch1	XY	0	-0.389785706997	-0.0922673493624
batch1	XX	0	-0.0332008861005	-3.38973784447
batch1	XY	0	-0.452363789082	-0.168418183923
batch1	XY	0	-0.3564493358135	-0.0351961888373
batch1	XY	0	-0.374478533864	-0.0894229114056
batch1	XY	0	-0.473900556564	-0.222633086145
batch1	XY	0	-0.38088580966	-0.0733268558979
batch1	XY	0	-0.48267146945	-0.216200724244
batch1	XY	0	-0.448063194752	-0.147010713816
batch1	XY	0	-0.506855785847	-0.261189252138
batch1	XY	0	-0.42590752244	-0.139958590269
batch1	XYY	1	-0.407854944468	0.465496152639
batch1	XY	0	-0.485215783119	-0.209691844881
batch1	XX	0	-0.0937362909317	-3.16599869728
batch1	XY	0	-0.327594950795	-0.0211232136935
batch1	XY	0	-0.437964558601	-0.116855755448
batch1	XY	0	-0.446066617966	-0.1399930045005
batch1	XY	0	-0.383252739906	-0.0809853151441
batch1	XY	0	-0.3890881389375	-0.081153139472
batch1	XY	0	-0.4200241416695	-0.13703840971
batch1	XY	0	-0.461284130812	-0.150628402829
batch1	XY	0	-0.494202256203	-0.247309431434
batch1	XX	0	-0.076977699995	-2.96692919731
batch1	XX	0	-0.0476257689297	-3.19568490982
batch1	XY	0	-0.442472368479	-0.1498194113375
batch1	XX	0	-0.05608494393525	-3.370990753175
batch1	XY	0	-0.313780978322	0.0295377187431
batch1	XY	0	-0.38026741147	-0.06925886124375
batch1	XY	0	-0.4463904947045	-0.1486389711495
batch1	XY	0	-0.503882855177	-0.186296001077
batch1	XY	0	-0.498972296715	-0.265891283751
batch1	XY	0	-0.39096942544	-0.06342489272355
batch1	XX	0	-0.0480274632573	-3.04204440117
batch1	XY	0	-0.393201738596	-0.0838092714548
batch1	XX	0	-0.0564533658326	-3.10865187645
batch1	XX	0	-0.04919891431925	-3.19408750534
batch1	XY	0	-0.3418413847685	-0.0421106927097
batch1	XY	0	-0.401978522539	-0.0848299786448
batch1	XX	0	-0.0508868992329	-2.94883966446
batch1	XY	0	-0.4168892800805	-0.115141041577
batch1	XY	0	-0.411231905222	-0.084379889071
batch1	XY	0	-0.4722988158465	-0.175582140684
batch1	XY	0	-0.4530335068705	-0.1629601344465
batch1	XY	0	-0.412210464478	-0.110074624419
batch1	XX	0	-0.0494499765337	-2.9307820797
batch1	XX	0	-0.0143569391221	-3.04289209843
batch1	XY	0	-0.453604876995	-0.1525849625465
batch1	XY	0	-0.470364034176	-0.152905225754
batch1	XY	0	-0.442516028881	-0.122683715075
batch1	XY	0	-0.442864120007	-0.197282880545
batch1	XX	0	-0.0291819870472	-3.05176091194
batch1	XY	0	-0.3525673151015	-0.01369550684465
batch1	XY	0	-0.418122500181	-0.131135448813
batch1	XY	0	-0.3926578313115	-0.0807599425316
batch1	XY	0	-0.466028422117	-0.184845477343
batch1	XX	0	-0.01110008824615	-3.06274032593
batch1	XX	0	-0.124814890325	-2.95004701614
batch1	XY	0	-0.498009979725	-0.249342851341
batch1	XY	0	-0.391669481993	-0.094694070518
batch1	XY	0	-0.422784537077	-0.101850166917
batch1	XY	0	-0.443393737078	-0.1392179578545
batch1	XX	0	-0.00947815924883	-3.24694561958
batch1	XX	0	-0.0770035088062	-3.338661909105
batch1	XX	0	-0.0116278734058	-3.46539270878
batch1	XY	0	-0.428857505322	-0.150000154972
batch1	XY	0	-0.4770577847955	-0.1957523226735
batch1	XY	0	-0.470105409622	-0.189012467861
batch1	XY	0	-0.475990056992	-0.184410899878
batch1	XY	0	-0.3784335702655	-0.0627549663186
batch1	XY	0	-0.477962344885	-0.2248076274995
batch1	XY	0	-0.3641052395105	-0.09049489349125
batch1	XY	0	-0.485841214657	-0.218296512961
batch1	XY	0	-0.40104880929	-0.08177498728035
batch1	XX	0	-0.0142813799903	-3.305222153665
batch1	XY	0	-0.380861848593	-0.0445425324142
batch1	XX	0	-0.0178841110319	-3.18314981461
batch1	XX	0	-0.044167432934	-3.14396333694
batch1	XY	0	-0.393323034048	-0.04948539845645
batch1	XX	0	-0.032599972561	-3.06187582016
batch1	XY	0	-0.3752303123475	-0.06569912284615
batch1	XY	0	-0.479398936033	-0.234942696989
batch1	XY	0	-0.4485118687155	-0.146730810404
batch1	XY	0	-0.4358732551335	-0.126695200801
batch1	XY	0	-0.463355898857	-0.1852698400615
batch1	XY	0	-0.4669241160155	-0.154255956411
batch1	XY	0	-0.419420659542	-0.121123157442
batch1	XY	0	-0.405114993453	-0.0974930375814
batch1	XY	0	-0.449046701193	-0.167529761791
batch1	XY	0	-0.345593094826	-0.00346332672052
batch1	XY	0	-0.476342827082	-0.179801166058
batch1	XX	0	-0.0429633371532	-3.27315545082
batch1	XY	0	-0.361405342817	-0.0551123768091
batch1	XX	0	-0.0634490400553	-3.11950564384
batch1	XX	0	-0.03156153485175	-3.39039802551
batch1	XY	0	-0.386393517256	-0.0619522612542
batch1	XY	0	-0.34199526906	0.0241723228246
batch1	XY	0	-0.4529937207695	-0.159928411245
batch1	XY	0	-0.3993602097035	-0.05859525687995
batch1	XY	0	-0.4656182676555	-0.138952158391
batch1	XY	0	-0.494243264198	-0.240086629987
batch1	XY	0	-0.4674753397705	-0.172479197383
batch1	XY	0	-0.367775976658	-0.0718127414584
batch1	XY	0	-0.413091272116	-0.10073175653825
batch1	XY	0	-0.42802092433	-0.147099077702
batch1	XX	0	-0.07899814471605	-3.095170259475
batch1	XY	0	-0.421632617712	-0.1222123503685
batch1	XX	0	-0.00420395750552	-3.14706194401
batch1	XX	0	-0.06131022050975	-2.97377181053
batch1	XY	0	-0.430795222521	-0.1075336150825
batch1	XY	0	-0.394109323621	-0.084981828928
batch1	XY	0	-0.451684936881	-0.1288962438705
batch1	XY	0	-0.3548956215385	-0.0553304702044
batch1	XY	0	-0.4667948782445	-0.152501687407
batch1	XY	0	-0.321759968996	0.000750509032514
batch1	XY	0	-0.44766369462	-0.137623801827
batch1	XY	0	-0.4277431219815	-0.132769063115
batch1	XY	0	-0.377192482352	-0.0491019785404
batch1	XY	0	-0.3899755626915	-0.07681146264075
batch1	XX	0	-0.0698771029711	-3.37786102295
batch1	XX	0	-0.0703114941716	-3.138579010965
batch1	XY	0	-0.4769701212645	-0.199924618006
batch1	XY	0	-0.25243678689	0.153521567583
batch1	XY	0	-0.3951864242555	-0.104376092553
batch1	XX	0	-0.09204483777285	-3.21134305
batch1	XY	0	-0.486450523138	-0.181975319982
batch1	XY	0	-0.4816062897445	-0.171335026622
batch1	XY	0	-0.4669821858405	-0.154809266329
batch1	XX	0	-0.05036517232655	-2.76248645782
batch1	XY	0	-0.4167605787515	-0.15836751461
batch1	XY	0	-0.4321593046185	-0.140032015741
batch1	XY	0	-0.434971392155	-0.0872534252703
batch1	XY	0	-0.431349039078	-0.119711637497
batch1	XY	0	-0.4793204814195	-0.218565136194
batch1	XY	0	-0.516285181046	-0.2345264256
batch1	XY	0	-0.439068973064	-0.0886442214251
batch1	XX	0	-0.0584670528769	-3.53684282303
batch1	XX	0	-0.04195490852	-3.50291204453
batch1	XY	0	-0.374356478453	-0.0412947162986
batch1	XX	0	-0.07363536581395	-3.24868416786
batch1	XY	0	-0.424879103899	-0.122394550592
batch1	XY	0	-0.4355902671815	-0.15981054306
batch1	XY	0	-0.4664680808785	-0.194320470095
batch1	XY	0	-0.505380690098	-0.207683607936
batch1	XY	0	-0.5041237473485	-0.213085912168
batch1	XY	0	-0.358964651823	0.0188302677125
batch1	XY	0	-0.365085840225	-0.05495613068345
batch1	XY	0	-0.451002806425	-0.173514932394
batch1	XY	0	-0.434832930565	-0.139836072922
batch1	XX	0	-0.0195467276499	-3.06641316414
batch1	XY	0	-0.403166919947	-0.0637029670179
batch1	XX	0	-0.0311911134049	-3.34529876709
batch1	XY	0	-0.451306939125	-0.152169957757
batch1	XX	0	-0.0454825721681	-2.93992614746
batch1	XX	0	-0.02390760555865	-2.99694991112
batch1	XX	0	-0.0390428639948	-3.277076363565
batch1	XX	0	-0.0845753699541	-3.06115913391
batch1	XY	0	-0.372560739517	-0.08315516263245
batch1	XY	0	-0.439621388912	-0.134454742074
batch1	XY	0	-0.3909450620415	-0.0808483362198
batch1	XX	0	-0.072223752737	-3.33031332493
batch1	XX	0	-0.0612269565463	-3.163258075715
batch1	XY	0	-0.436800003052	-0.148021027446
batch1	XY	0	-0.41362196207	-0.111306726933
batch1	XY	0	-0.470872014761	-0.187393352389
batch1	XY	0	-0.424770414829	-0.140905365348
batch1	XY	0	-0.447408765554	-0.164479084313
batch1	XY	0	-0.416678696871	-0.143218971789
batch1	XX	0	-0.03388858400285	-3.27852022648
batch1	XX	0	-0.0447047501802	-3.22692501545
batch1	XY	0	-0.440133228898	-0.173522308469
batch1	XY	0	-0.430598407984	-0.206955492496
batch1	XY	0	-0.34297850728	-0.02230113744735
batch1	XY	0	-0.445381641388	-0.140573740005
batch1	XY	0	-0.447129487991	-0.163117386401
batch1	XY	0	-0.422232940793	-0.0949991941452
batch1	XY	0	-0.468013226986	-0.156670257449
batch1	XY	0	-0.393902301788	-0.0603671632707
batch1	XY	0	-0.428838521242	-0.103878743947
batch1	XY	0	-0.445264786482	-0.140408806503
batch1	XY	0	-0.4153827130795	-0.13391058147
batch1	XY	0	-0.528114974499	-0.2652759552
batch1	XY	0	-0.364783167839	-0.0531696490943
batch1	XY	0	-0.389530718327	-0.0728676766157
batch1	XY	0	-0.430423080921	-0.119287528098
batch1	XY	0	-0.3995701670645	-0.084210075438
batch1	XY	0	-0.3658561110495	-0.0206101313233
batch1	XY	0	-0.4537888318305	-0.1718475967645
batch1	XY	0	-0.448457896709	-0.150711745024
batch1	XY	0	-0.391112461686	-0.118299841881
batch1	XY	0	-0.496776342392	-0.1672582551835
batch1	XY	0	-0.5449008345605	-0.21117465198
batch1	XY	0	-0.500425219536	-0.266482710838
batch1	XY	0	-0.486383229494	-0.274333029985
batch1	XY	0	-0.315147906542	0.0116386283189
batch1	XY	0	-0.4953603446485	-0.205044604838
batch1	XY	0	-0.43543612957	-0.094524204731
batch1	XY	0	-0.373733073473	-0.0613766163588
batch1	XY	0	-0.426376968622	-0.112932346761
batch1	XY	0	-0.442979633808	-0.169521011412
batch1	XY	0	-0.373422458768	-0.0487958211452
batch1	XX	0	-0.043131493032	-3.15498733521
batch1	XY	0	-0.459392666817	-0.1547962278125
batch1	XY	0	-0.399212777615	-0.0917255878448
batch1	XY	0	-0.4614953547715	-0.203164443374
batch1	XX	0	-0.06554028391835	-3.41408884525
batch1	XY	0	-0.3671235144135	-0.05975851230325
batch1	XY	0	-0.5116662085055	-0.249262034893
batch1	XX	0	-0.0366836767644	-3.16557884216
batch1	XX	0	-0.0525114499032	-3.04690885544
batch1	XY	0	-0.5091140568255	-0.270060062408
batch1	XY	0	-0.337958842516	0.00237896526232
batch1	XY	0	-0.386695444584	-0.08673786744475
batch1	XX	0	-0.0301692308858	-2.91522204876
batch1	XY	0	-0.411968708038	-0.0995823964477
batch1	XY	0	-0.3528412878515	-0.0259875785559
batch1	XY	0	-0.372134536505	-0.0831680968404
batch1	XY	0	-0.460136801004	-0.132361166179
batch1	XX	0	-0.039803314954	-2.89066565037
batch1	XY	0	-0.4236174970865	-0.144432574511
batch1	XX	0	-0.054209344089	-2.94810652733
batch1	XY	0	-0.365647345781	-0.0844501852989
batch1	XY	0	-0.449359714985	-0.175073489547
batch1	XX	0	-0.0323453620076	-3.292256236075
batch1	XX	0	-0.0370853766799	-3.27346801758
batch1	XX	0	-0.0304247327149	-3.296093702315
batch1	XY	0	-0.382115960121	-0.0578102506697
batch1	XY	0	-0.451385244727	-0.202702507377
batch1	XX	0	-0.03915043361485	-3.30580973625
batch1	XY	0	-0.402549475431	-0.101667009294
batch1	XY	0	-0.522924602032	-0.2261618003245
batch1	XX	0	-0.0776438042521	-2.86032962799
batch1	XY	0	-0.3906165212395	-0.09728319570425
batch1	XY	0	-0.385317891836	-0.0478729605675
batch1	XY	0	-0.408194229007	-0.10596871376
batch1	XY	0	-0.421061068773	-0.178619801998
batch1	XY	0	-0.370069026947	-0.04229733347895
batch1	XY	0	-0.4204184263945	-0.138995945454
batch1	XX	0	-0.0466840658337	-3.09051549435
batch1	XY	0	-0.414546281099	-0.1133748777215
batch1	XY	0	-0.432440280914	-0.113525770605
batch1	XY	0	-0.358479917049	-0.0128964912146
batch1	XY	0	-0.473188340664	-0.156691730022
batch1	XX	0	-0.06782544776795	-2.87318062782
batch1	XY	0	-0.434310644865	-0.130130961537
batch1	XX	0	-0.0539277233183	-3.18409442902
batch1	XY	0	-0.471224457026	-0.199552282691
batch1	XX	0	0.00579002872109	-3.43959259987
batch1	XY	0	-0.4030124992135	-0.11904078722
batch1	XX	0	-0.0178033187985	-3.16690862179
batch1	XX	0	-0.06937255337835	-3.19097948074
batch1	XX	0	-0.1071571074425	-3.09434115887
batch1	XY	0	-0.39285030961	-0.10100954026
batch1	XY	0	-0.415728002787	-0.150873079896
batch1	XY	0	-0.41293913126	-0.163156986237
batch1	XX	0	-0.071866016835	-2.90029120445
batch1	XY	0	-0.374658018351	-0.0539327003062
batch1	XY	0	-0.427962511778	-0.145445838571
batch1	XX	0	-0.0670501254499	-3.205940008165
batch1	XY	0	-0.403442263603	-0.0636206790805
batch1	XY	0	-0.4734214246275	-0.231106355786
batch1	XY	0	-0.4692066013815	-0.1815222799775
batch1	XY	0	-0.475405216217	-0.192800849676
batch1	XX	0	-0.06499753147365	-3.02368688583
batch1	XY	0	-0.491826951504	-0.221099019051
batch1	XY	0	-0.428480058908	-0.108562350273
batch1	XY	0	-0.464347660542	-0.160808585584
batch1	XX	0	-0.0567973256111	-3.05112195015
batch1	XY	0	-0.448749989271	-0.147043943405
batch1	XY	0	-0.4638544768095	-0.184638991952
batch1	XY	0	-0.392306119204	-0.0814055278897
batch1	XX	0	-0.085519336164	-2.99578332901
batch1	XY	0	-0.360790908337	0.0119328578003
batch1	XY	0	-0.452595889568	-0.154809936881
batch1	XY	0	-0.4482744932175	-0.156551584601
batch1	XY	0	-0.4571955949065	-0.193293645978
batch1	XY	0	-0.410300403833	-0.0978858657181
batch1	XY	0	-0.408567994833	-0.100247941911
batch1	XY	0	-0.3703933656215	-0.04526534304025
batch1	XY	0	-0.4814572930335	-0.224599406123
batch1	XY	0	-0.441418364644	-0.1640084162355
batch1	XX	0	-0.105947837234	-3.11120676994
batch1	XX	0	-0.02989450469615	-3.06425023079
batch1	XY	0	-0.3690203279255	-0.0404379703104
batch1	XY	0	-0.367326229811	-0.04799056984485
batch1	XY	0	-0.4992861002685	-0.263014227152
batch1	XY	0	-0.492431625724	-0.1963814944025
batch1	XX	0	-0.01501981029285	-3.27825045586
batch1	XY	0	-0.402489334345	-0.084175772965
batch1	XY	0	-0.367466777563	-0.03886917605995
batch1	XY	0	-0.413082242012	-0.104271538556
batch1	XY	0	-0.383676081896	-0.0685201138258
batch1	XX	0	-0.07114186882975	-2.911111950875
batch1	XY	0	-0.513142883778	-0.265619695187
batch1	XY	0	-0.411217674613	-0.119477145374
batch1	XY	0	-0.4701808691025	-0.1836987137795
batch1	XY	0	-0.4065425395965	-0.129242002964
batch1	XX	0	-0.00277227046899	-3.202166318895
batch1	XX	0	-0.05014252848925	-3.08220148087
batch1	XY	0	-0.464483380318	-0.1338590309025
batch1	XX	0	-0.0916772484779	-3.01512312889
batch1	XY	0	-0.3966480940585	-0.118245981634
batch1	XY	0	-0.434920251369	-0.157610334456
batch1	XX	0	-0.05252594128255	-3.132892251015
batch1	XY	0	-0.400948107243	-0.06052455306055
batch1	XX	0	-0.07466904073955	-2.875074386595
batch1	XY	0	-0.383265972137	-0.0636404529214
batch1	XY	0	-0.348157674074	-0.0234393291175
batch1	XY	0	-0.452536016703	-0.1633943095805
batch1	XY	0	-0.4920353144405	-0.186292253435
batch1	XY	0	-0.408164829016	-0.0860244482756
batch1	XY	0	-0.3311818093065	0.021709959954
batch1	XX	0	-0.06027203053235	-3.02463150024
batch1	XY	0	-0.466360852122	-0.200004920363
batch1	XY	0	-0.3926277458665	-0.0754162222147
batch1	XY	0	-0.438356503844	-0.1676332950595
batch1	XY	0	-0.365946084261	-0.0464844144881
batch1	XY	0	-0.48013702035	-0.193323925138
batch1	XX	0	-0.0317269600928	-3.139081120495
batch1	XY	0	-0.364236176014	-0.0330380126834
batch1	XY	0	-0.3570362478495	-0.0409833677113
batch1	XY	0	-0.494793996215	-0.212409943342
batch1	XY	0	-0.43899974227	-0.1251330189405
batch1	XY	0	-0.3920627981425	-0.0679287388921
batch1	XY	0	-0.368136763573	-0.0637900903821
batch1	XX	0	-0.037795279175	-3.36199736595
batch1	XY	0	-0.434891283512	-0.132623031735
batch1	XY	0	-0.462741240859	-0.209008604288
batch1	XX	0	-0.05040844902395	-3.01262521744
batch1	XY	0	-0.407874792814	-0.087947525084
batch1	XY	0	-0.422083601356	-0.0643196627498
batch1	XX	0	-0.0372467599809	-3.23319721222
batch1	XY	0	-0.5001520216465	-0.256071209908
batch1	XY	0	-0.408604800701	-0.10177846998
batch1	XY	0	-0.439739465714	-0.193462669849
batch1	XY	0	-0.3732859939335	-0.04573174938555
batch1	XY	0	-0.393442869186	-0.1092936620115
batch1	XX	0	-0.0564357470721	-3.258392333985
batch1	XY	0	-0.407113939524	-0.100870013237
batch1	XY	0	-0.4009904563425	-0.1098267100755
batch1	XY	0	-0.389657616615	-0.0724426433444
batch1	XY	0	-0.468918561935	-0.15416868031
batch1	XX	0	-0.03371459431945	-3.33772802353
batch1	XY	0	-0.46608941257	-0.147578023374
batch1	XY	0	-0.346858248115	0.00563798332587
batch1	XX	0	-0.0114456680603	-3.313488721845
batch1	XY	0	-0.3841374665495	-0.0344408005476
batch1	XX	0	-0.07428136467935	-2.9457116127
batch1	XY	0	-0.429808080196	-0.140567727387
batch1	XX	0	-0.0704168640077	-3.23571753502
batch1	XY	0	-0.4008643180135	-0.107611626387
batch1	XY	0	-0.40825098753	-0.0943205803633
batch1	XY	0	-0.4073137789965	-0.113301113248
batch1	XX	0	0.00864848680794	-3.36390352249
batch1	XY	0	-0.4260573089125	-0.195896089077
batch1	XY	0	-0.460675626993	-0.205397829413
batch1	XY	0	-0.497205644846	-0.257876038551
batch1	XY	0	-0.4668698608875	-0.198631167412
batch1	XY	0	-0.436099410057	-0.128390908241
batch1	XY	0	-0.407691240311	-0.0894403383136
batch1	XY	0	-0.368228167295	-0.075006864965
batch1	XX	0	-0.008997625671325	-3.27367770672
batch1	XY	0	-0.4554466605185	-0.121580630541
batch1	XX	0	-0.0738722532988	-3.30349802971
batch1	XY	0	-0.3905792087315	-0.08561090007425
batch1	XY	0	-0.3591555655005	-0.0472457408905
batch1	XY	0	-0.450190544128	-0.133758313954
batch1	XX	0	-0.0582725666463	-3.13944721222
batch1	XY	0	-0.4148588180545	-0.113380089402
batch1	XY	0	-0.515902489424	-0.288728043437
batch1	XX	0	-0.00930358283222	-3.31650006771
batch1	XY	0	-0.218839228153	-0.189394801855
batch1	XY	0	-0.441367328167	-0.123117070645
batch1	XY	0	-0.4672804921865	-0.1888491138815
batch1	XX	0	-0.0735150538385	-2.995413184165
batch1	XX	0	-0.0346240401268	-3.02963066101
batch1	XX	0	-0.0495425276458	-3.22189807892
batch1	XY	0	-0.466609418392	-0.144976295531
batch1	XY	0	-0.405976504087	-0.1176740862425
batch1	XY	0	-0.403517499566	-0.104971688241
batch1	XY	0	-0.400326728821	-0.1072342656555
batch1	XX	0	-0.05420220084485	-3.28657734394
batch1	XY	0	-0.3745885789395	-0.0519097037613
batch1	XY	0	-0.429260805249	-0.122952759266
batch1	XY	0	-0.343376666307	-0.00410038465634
batch1	XY	0	-0.4295591711995	-0.0797707363963
batch1	XY	0	-0.374186724424	-0.0487507730722
batch1	XY	0	-0.402034759521	-0.0964435786009
batch1	XX	0	-0.07665723189715	-3.09325706959
batch1	XX	0	-0.0644753985107	-2.8789768219
batch1	XX	0	-0.01596414949745	-3.224153876305
batch1	XY	0	-0.496352434158	-0.221341997385
batch1	XY	0	-0.3998607397075	-0.109440594912
batch1	XY	0	-0.395002424717	-0.06060350127515
batch1	XY	0	-0.336422458291	0.02286707982425
batch1	XY	0	-0.452344328165	-0.125342272222
batch1	XX	0	-0.0340641364455	-3.48251712322
batch1	XY	0	-0.383407250047	-0.0542567297816
batch1	XY	0	-0.4297298491	-0.1457846686245
batch1	XX	0	-0.06738454848525	-3.279315710065
batch1	XY	0	-0.374445319176	-0.0125855682418
batch1	XX	0	-0.027070726268	-3.08952021599
batch1	XX	0	-0.053264670074	-3.21787285805
batch1	XX	0	-0.0326757058501	-3.43993651867
batch1	XX	0	-0.0504599194974	-3.36339235306
batch1	XY	0	-0.403506577015	-0.0743728578091
batch1	XX	0	-0.06687204539775	-3.16833782196
batch1	XY	0	-0.469883769751	-0.193605259061
batch1	XY	0	-0.4188485145565	-0.126857921481
batch1	XY	0	-0.37947049737	-0.0159129370004
batch1	XY	0	-0.435727089643	-0.126577742398
batch1	XY	0	-0.465653896332	-0.157884180546
batch1	XY	0	-0.385298699141	-0.0811687856913
batch1	XX	0	-0.0441721305251	-3.300302147865
batch1	XY	0	-0.489193707705	-0.2304966151715
batch1	XX	0	-0.0388054847717	-3.17500400543
batch1	XY	0	-0.467764541507	-0.209005177021
batch1	XY	0	-0.428378820419	-0.136248812079
batch1	XX	0	-0.049939237535	-3.114813566205
batch1	XY	0	-0.335699260235	0.0203440058976
batch1	XY	0	-0.4528133422135	-0.142554834485
batch1	XX	0	-0.0535645466298	-3.22320175171
batch1	XY	0	-0.4112606048585	-0.117019884288
batch1	XY	0	-0.358654469252	-0.0204418450594
batch1	XX	0	-0.0839128941298	-3.263155817985
batch1	XX	0	-0.03405709192155	-3.3252286911
batch1	XY	0	-0.40017747879	-0.09548216685655
batch1	XY	0	-0.440845012665	-0.147610463202
batch1	XY	0	-0.394497260451	-0.0646764785051
batch1	XY	0	-0.419684484601	-0.0918482914567
batch1	XY	0	-0.387608408928	-0.0675438120961
batch1	XY	0	-0.368722900748	-0.01322866231205
batch1	XY	0	-0.476451143622	-0.1559332311155
batch1	XY	0	-0.443077877164	-0.186466448009
batch1	XX	0	-0.0539076849818	-3.12058210373
batch1	XX	0	-0.0511389691383	-3.27683055401
batch1	XX	0	-0.024855857715	-2.97053146362
batch1	XY	0	-0.433444559574	-0.137518115342
batch1	XY	0	-0.396985754371	-0.0768634453416
batch1	XX	0	-0.0399189442396	-3.31204152107
batch1	XX	0	-0.0686000622809	-3.10063099861
batch1	XY	0	-0.465447872877	-0.181943029165
batch1	XY	0	-0.4450129568575	-0.195010073483
batch1	XX	0	-0.05127466470005	-2.99511623383
batch1	XY	0	-0.4433495253325	-0.150088995695
batch1	XY	0	-0.449527561665	-0.174123227596
batch1	XY	0	-0.324544578791	0.0152528854087
batch1	XY	0	-0.405880689621	-0.0692783594131
batch1	XY	0	-0.4844084978105	-0.224030777812
batch1	XX	0	-0.0457100458443	-3.01986980438
batch1	XY	0	-0.390493661165	-0.05986154079435
batch1	XY	0	-0.462752223015	-0.211124181747
batch1	XX	0	-0.0789009593427	-2.95496940613
batch1	XY	0	-0.5046449899675	-0.221842646599
batch1	XY	0	-0.452659040689	-0.142718732357
batch1	XY	0	-0.4750721007585	-0.184835836291
batch1	XX	0	-0.110065989196	-2.976744890215
batch1	XY	0	-0.3823210150005	-0.04641079343855
batch1	XX	0	-0.0419332180172	-3.272918462755
batch1	XX	0	-0.0276725832373	-2.995303869245
batch1	XY	0	-0.3521454781295	-0.0211301073432
batch1	XY	0	-0.393323808908	-0.0722203180194
batch1	XY	0	-0.407319545746	-0.0519468784332
batch1	XY	0	-0.3493359088895	-0.0166490282863
batch1	XX	0	-0.0197690576315	-3.312415003775
batch1	XY	0	-0.416398003697	-0.1535854414105
batch1	XY	0	-0.368431031704	-0.09991042688495
batch1	XY	0	-0.392150372267	-0.07921608537435
batch1	XX	0	-0.0123254405335	-3.2606306076
batch1	XY	0	-0.397735983133	-0.107928432524
batch1	XY	0	-0.465068936348	-0.186304315925
batch1	XX	0	-0.0384811535478	-3.29567849636
batch1	XX	0	-0.0640418604016	-2.86253643036
batch1	XY	0	-0.399527609348	-0.0929292663932
batch1	XX	0	-0.0390975084156	-2.710713386535
batch1	XX	0	-0.052749844268	-3.4831867218
batch1	XY	0	-0.390454933047	-0.0670162066817
batch1	XY	0	-0.391506701708	-0.0743155926466
batch1	XX	0	-0.0178391858935	-3.052748441695
batch1	XY	0	-0.395260155201	-0.0821117013693
batch1	XY	0	-0.424970030785	-0.1651715710755
batch1	XY	0	-0.4053954780105	-0.09904173389075
batch1	XY	0	-0.4255568385125	-0.102851033211
batch1	XY	0	-0.412402272224	-0.112811930478
batch1	XX	0	-0.0272775236517	-3.40197896957
batch1	XY	0	-0.394748494029	-0.043279197067
batch1	XX	0	-0.00952767208219	-3.220643281935
batch1	XY	0	-0.402628868818	-0.114226922393
batch1	XY	0	-0.475132405758	-0.185597926378
batch1	XY	0	-0.401714831591	-0.0716600008309
batch1	XY	0	-0.407538414001	-0.09004540368915
batch1	XX	0	-0.008547094650565	-3.174946427345
batch1	XX	0	-0.0478755384684	-3.271920442585
batch1	XX	0	-0.03762906976045	-3.60601735115
batch1	XY	0	-0.3811986446385	-0.080285847187
batch1	XY	0	-0.4197206646205	-0.0988589413464
batch1	XY	0	-0.5116552114485	-0.2078655064105
batch1	XY	0	-0.5112350583075	-0.224765196443
batch1	XX	0	-0.0248239263892	-3.11349320412
batch1	XY	0	-0.4177445173265	-0.101324494928
batch1	XY	0	-0.374557346106	-0.047614838928
batch1	XY	0	-0.3770040273665	-0.0478321183473
batch1	XX	0	-0.0780044719577	-3.01991915703
batch1	XY	0	-0.405701935291	-0.0928465500474
batch1	XX	0	-0.0403394550085	-3.338876724245
batch1	XY	0	-0.448618069291	-0.132967621088
batch1	XY	0	-0.349649965763	-0.0604754947126
batch1	XY	0	-0.412942320108	-0.09301060065625
batch1	XX	0	-0.0475710220635	-2.93605518341
batch1	XY	0	-0.458172053099	-0.1830812618135
batch1	XY	0	-0.334969371557	0.0009535002172925
batch1	XX	0	-0.0680932477117	-3.05327188969
batch1	XY	0	-0.415091514587	-0.113867327571
batch1	XY	0	-0.379511848092	-0.0681839548051
batch1	XY	0	-0.378890842199	-0.1019283831115
batch1	XY	0	-0.367013245821	0.02648021653295
batch1	XY	0	-0.438984289765	-0.140697553754
batch1	XY	0	-0.409667313099	-0.108327247202
batch1	XY	0	-0.446710199118	-0.185981467366
batch1	XY	0	-0.426902860403	-0.1631843969225
batch1	XY	0	-0.406726464629	-0.0883532911539
batch1	XY	0	-0.382487028837	-0.08987741544845
batch1	XY	0	-0.4179272949695	-0.07337918132545
batch1	XY	0	-0.444755464792	-0.150663778186
batch1	XX	0	-0.0264787543565	-3.1316883564
batch1	XY	0	-0.343550696969	-0.02938206773255
batch1	XX	0	-0.00558898318559	-3.11388421059
batch1	XY	0	-0.420714914799	-0.1288120895625
batch1	XX	0	-0.0778220891953	-3.009387016295
batch1	XY	0	-0.4227306395765	-0.135042071342
batch1	XY	0	-0.4998946487905	-0.183439023793
batch1	XY	0	-0.4203902333975	-0.122245207429
batch1	XY	0	-0.425283432007	-0.0920121818781
batch1	XX	0	-0.0870941281319	-2.56045770645
batch1	XY	0	-0.501840293407	-0.220054164529
batch1	XX	0	-0.0473984405398	-3.4894156456
batch1	XY	0	-0.4865173846485	-0.229775592685
batch1	XYY	1	-0.4544405937195	0.497967660427
batch1	XX	0	-0.05197558179495	-2.87657225132
batch1	XX	0	-0.0223088618368	-2.64088225365
batch1	XX	0	-0.0557398572564	-3.42964720726
batch1	XY	0	-0.431809008121	-0.144661933184
batch1	XY	0	-0.447284251451	-0.1455745995045
batch1	XY	0	-0.389955639839	-0.0534963235259
batch1	XY	0	-0.377313494682	-0.0378029141575
batch1	XY	0	-0.361381590366	-0.04148935899135
batch1	XY	0	-0.49011823535	-0.218013733625
batch1	XY	0	-0.345991432667	0.00215333490632
batch1	XY	0	-0.357360571623	-0.01722080260515
batch1	XY	0	-0.3070818930865	0.01256336411465
batch1	XY	0	-0.345482304692	-0.0006692570750605
batch1	XX	0	-0.0840194411576	-3.09299945831
batch1	XY	0	-0.4069697558875	-0.080623075366
batch1	XY	0	-0.414244189858	-0.1193325184285
batch1	XY	0	-0.349150836468	-0.0259656906128
batch1	XX	0	-0.0688476189971	-3.19864082336
batch1	XY	0	-0.32553486526	0.00528085324913
batch1	XX	0	-0.05479391478005	-3.0935087204
batch1	XY	0	-0.3942055553195	-0.06283719837665
batch1	XY	0	-0.3624958097935	-0.0319358333945
batch1	XY	0	-0.483316361904	-0.205339133739
batch1	XX	0	-0.0396341793239	-3.13515639305
batch1	XY	0	-0.367841243744	-0.0910851880908
batch1	XY	0	-0.3910990357395	-0.0783361792564
batch1	XX	0	-0.118362098932	-2.897103905675
batch1	XY	0	-0.449097067118	-0.184628233314
batch1	XY	0	-0.474769443274	-0.139796003699
batch1	XY	0	-0.415008828044	-0.121590077877
batch1	XY	0	-0.385228604078	-0.061059102416
batch1	XX	0	-0.0966592244804	-3.071470856665
batch1	XY	0	-0.422588169575	-0.142749726772
batch1	XY	0	-0.410127848387	-0.122391022742
batch1	XY	0	-0.372259184718	-0.0659222453833
batch1	XY	0	-0.314781337976	0.0352159254253
batch1	XY	0	-0.4340829849245	-0.1007755808535
batch1	XX	0	-0.0880617722869	-3.29671740532
batch1	XX	0	-0.0269071049988	-3.41442465782
batch1	XY	0	-0.37180647254	-0.0468069091439
batch1	XX	0	-0.0898700021207	-3.07278990746
batch1	XX	0	-0.08809449523685	-3.14245486259
batch1	XX	0	-0.049305640161	-3.17700302601
batch1	XY	0	-0.345264106989	-0.00663320394233
batch1	XX	0	-0.0615917108953	-3.0474050045
batch1	XY	0	-0.444203227758	-0.148386567831
[truncated: 26,777 more rows]
