# Supplementary material for: A genome-first study of sex chromosome aneuploidies provides evidence of Y chromosome dosage effects on autism risk
Source: Nat Commun. 2024 Oct 15;15:8897. doi: 10.1038/s41467-024-53211-7 (PMC11480344; doi:10.1038/s41467-024-53211-7)
Supplement: Supplementary file 4 — Source Data [file 41467_2024_53211_MOESM4_ESM.zip › source_data_files/FigureS8_mycode_source_data.txt]

batch	putative_sex_chromosome_karyotype_60	chrX_hetCt_markers
batch1	XX	771
batch1	XX	1032
batch1	XX	798
batch1	XX	718
batch1	XX	806
batch1	XX	839
batch1	XX	640
batch1	XX	780
batch1	XX	675
batch1	XX	636
batch1	XX	877
batch1	XX	763
batch1	XX	817
batch1	XX	668
batch1	XX	772
batch1	XX	587
batch1	XX	850
batch1	XX	752
batch1	XX	653
batch1	XX	627
batch1	XX	576
batch1	XX	734
batch1	XX	862
batch1	XX	791
batch1	XX	676
batch1	XX	781
batch1	XX	644
batch1	XX	852
batch1	XX	939
batch1	XX	867
batch1	XX	754
batch1	XX	739
batch1	XX	789
batch1	XX	834
batch1	XX	860
batch1	XX	766
batch1	XX	829
batch1	XX	759
batch1	XX	802
batch1	XX	688
batch1	XX	717
batch1	XX	793
batch1	XX	708
batch1	XX	737
batch1	XX	621
batch1	XX	823
batch1	XX	609
batch1	XX	603
batch1	XX	621
batch1	XX	610
batch1	XX	596
batch1	XX	799
batch1	XX	681
batch1	XX	721
batch1	XX	706
batch1	XX	799
batch1	XX	819
batch1	XX	895
batch1	XX	673
batch1	XX	707
batch1	XX	809
batch1	XX	794
batch1	XX	723
batch1	XX	998
batch1	XX	708
batch1	XX	834
batch1	XX	888
batch1	XX	801
batch1	XX	825
batch1	XX	882
batch1	XX	778
batch1	XX	786
batch1	XX	792
batch1	XX	785
batch1	XX	861
batch1	XX	824
batch1	XX	1042
batch1	XX	846
batch1	XX	763
batch1	XX	871
batch1	XX	789
batch1	XX	709
batch1	XX	692
batch1	XX	894
batch1	XX	637
batch1	XX	902
batch1	XX	751
batch1	XX	75
batch1	XX	768
batch1	XX	658
batch1	XX	671
batch1	XX	733
batch1	XX	579
batch1	XX	688
batch1	XX	649
batch1	XX	645
batch1	XX	890
batch1	XX	888
batch1	XX	673
batch1	XX	643
batch1	XX	913
batch1	XX	848
batch1	XX	668
batch1	XX	686
batch1	XX	812
batch1	XX	724
batch1	XX	810
batch1	XX	711
batch1	XX	600
batch1	XX	686
batch1	XX	887
batch1	XX	703
batch1	XX	747
batch1	XX	822
batch1	XX	869
batch1	XX	672
batch1	XX	713
batch1	XX	819
batch1	XX	917
batch1	XX	834
batch1	XX	992
batch1	XX	723
batch1	XX	674
batch1	XX	649
batch1	XX	752
batch1	XX	655
batch1	XX	767
batch1	XX	741
batch1	XX	787
batch1	XX	728
batch1	XX	639
batch1	XX	607
batch1	XX	898
batch1	XX	690
batch1	XX	878
batch1	XX	434
batch1	XX	807
batch1	XX	594
batch1	XX	665
batch1	XX	754
batch1	XX	645
batch1	XX	533
batch1	XX	781
batch1	XX	882
batch1	XX	755
batch1	XX	894
batch1	XX	893
batch1	XX	886
batch1	XX	1064
batch1	XX	739
batch1	XX	761
batch1	XX	554
batch1	XX	698
batch1	XX	850
batch1	XX	802
batch1	XX	781
batch1	XX	826
batch1	XX	643
batch1	XX	686
batch1	XX	575
batch1	XX	813
batch1	XX	653
batch1	XX	881
batch1	XX	906
batch1	XX	871
batch1	XX	875
batch1	XX	823
batch1	XX	782
batch1	XX	706
batch1	XX	729
batch1	XX	661
batch1	XX	792
batch1	XX	801
batch1	XX	704
batch1	XX	600
batch1	XX	772
batch1	XX	1024
batch1	XX	900
batch1	XX	699
batch1	XX	588
batch1	XX	1106
batch1	XX	864
batch1	XX	982
batch1	XX	768
batch1	XX	786
batch1	XX	783
batch1	XX	713
batch1	XX	741
batch1	XX	678
batch1	XX	919
batch1	XX	685
batch1	XX	763
batch1	XX	868
batch1	XX	748
batch1	XX	883
batch1	XX	797
batch1	XX	611
batch1	XX	836
batch1	XX	942
batch1	XX	988
batch1	XX	860
batch1	XX	710
batch1	XX	889
batch1	XX	767
batch1	XX	874
batch1	XX	687
batch1	XX	859
batch1	XX	666
batch1	XX	713
batch1	XX	694
batch1	XX	629
batch1	XX	592
batch1	XX	903
batch1	XX	738
batch1	XX	877
batch1	XX	617
batch1	XX	588
batch1	XX	670
batch1	XX	721
batch1	XX	717
batch1	XX	881
batch1	XX	868
batch1	XX	836
batch1	XX	540
batch1	XX	758
batch1	XX	809
batch1	XX	833
batch1	XX	639
batch1	XX	782
batch1	XX	776
batch1	XX	758
batch1	XX	694
batch1	XX	585
batch1	XX	894
batch1	XX	898
batch1	XX	813
batch1	XX	744
batch1	XX	675
batch1	XX	880
batch1	XX	675
batch1	XX	827
batch1	XX	645
batch1	XX	646
batch1	XX	814
batch1	XX	592
batch1	XX	848
batch1	XX	573
batch1	XX	788
batch1	XX	888
batch1	XX	754
batch1	XX	551
batch1	XX	877
batch1	XX	683
batch1	XX	813
batch1	XX	901
batch1	XX	688
batch1	XX	948
batch1	XX	794
batch1	XX	869
batch1	XX	845
batch1	XX	854
batch1	XX	826
batch1	XX	907
batch1	XX	570
batch1	XX	865
batch1	XX	610
batch1	XX	620
batch1	XX	839
batch1	XX	797
batch1	XX	751
batch1	XX	685
batch1	XX	833
batch1	XX	938
batch1	XX	721
batch1	XX	939
batch1	XX	816
batch1	XX	670
batch1	XX	457
batch1	XX	611
batch1	XX	790
batch1	XX	701
batch1	XX	1022
batch1	XX	694
batch1	XX	767
batch1	XX	810
batch1	XX	750
batch1	XX	876
batch1	XX	917
batch1	XX	835
batch1	XX	693
batch1	XX	669
batch1	XX	682
batch1	XX	740
batch1	XX	618
batch1	XX	788
batch1	XX	885
batch1	XX	697
batch1	XX	718
batch1	XX	692
batch1	XX	896
batch1	XX	764
batch1	XX	784
batch1	XX	725
batch1	XX	743
batch1	XX	743
batch1	XX	761
batch1	XX	856
batch1	XX	783
batch1	XX	598
batch1	XX	648
batch1	XX	745
batch1	XX	675
batch1	XX	654
batch1	XX	627
batch1	XX	647
batch1	XX	929
batch1	XX	892
batch1	XX	604
batch1	XX	660
batch1	XX	593
batch1	XX	802
batch1	XX	697
batch1	XX	772
batch1	XX	725
batch1	XX	608
batch1	XX	685
batch1	XX	777
batch1	XX	637
batch1	XX	587
batch1	XX	839
batch1	XX	857
batch1	XX	624
batch1	XX	773
batch1	XX	681
batch1	XX	951
batch1	XX	839
batch1	XX	869
batch1	XX	618
batch1	XX	702
batch1	XX	736
batch1	XX	797
batch1	XX	801
batch1	XX	831
batch1	XX	835
batch1	XX	445
batch1	XX	641
batch1	XX	664
batch1	XX	823
batch1	XX	614
batch1	XX	768
batch1	XX	639
batch1	XX	865
batch1	XX	1190
batch1	XX	829
batch1	XX	638
batch1	XX	791
batch1	XX	764
batch1	XX	841
batch1	XX	662
batch1	XX	666
batch1	XX	870
batch1	XX	721
batch1	XX	645
batch1	XX	718
batch1	XX	548
batch1	XX	804
batch1	XX	645
batch1	XX	708
batch1	XX	784
batch1	XX	629
batch1	XX	746
batch1	XX	631
batch1	XX	785
batch1	XX	680
batch1	XX	867
batch1	XX	515
batch1	XX	719
batch1	XX	681
batch1	XX	549
batch1	XX	749
batch1	XX	736
batch1	XX	653
batch1	XX	874
batch1	XX	829
batch1	XX	653
batch1	XX	857
batch1	XX	724
batch1	XX	734
batch1	XX	548
batch1	XX	795
batch1	XX	701
batch1	XX	637
batch1	XX	758
batch1	XX	806
batch1	XX	687
batch1	XX	706
batch1	XX	943
batch1	XX	695
batch1	XX	647
batch1	XX	833
batch1	XX	620
batch1	XX	612
batch1	XX	593
batch1	XX	696
batch1	XX	933
batch1	XX	1015
batch1	XX	789
batch1	XX	961
batch1	XX	821
batch1	XX	687
batch1	XX	785
batch1	XX	885
batch1	XX	668
batch1	XX	641
batch1	XX	728
batch1	XX	866
batch1	XX	696
batch1	XX	922
batch1	XX	605
batch1	XX	675
batch1	XX	704
batch1	XX	731
batch1	XX	747
batch1	XX	880
batch1	XX	607
batch1	XX	894
batch1	XX	653
batch1	XX	755
batch1	XX	771
batch1	XX	759
batch1	XX	792
batch1	XX	654
batch1	XX	727
batch1	XX	603
batch1	XX	616
batch1	XX	622
batch1	XX	703
batch1	XX	609
batch1	XX	758
batch1	XX	777
batch1	XX	855
batch1	XX	779
batch1	XX	736
batch1	XX	708
batch1	XX	803
batch1	XX	824
batch1	XX	677
batch1	XX	782
batch1	XX	732
batch1	XX	731
batch1	XX	731
batch1	XX	839
batch1	XX	772
batch1	XX	830
batch1	XX	570
batch1	XX	557
batch1	XX	803
batch1	XX	842
batch1	XX	742
batch1	XX	883
batch1	XX	1049
batch1	XX	532
batch1	XX	808
batch1	XX	911
batch1	XX	676
batch1	XX	513
batch1	XX	535
batch1	XX	653
batch1	XX	585
batch1	XX	610
batch1	XX	773
batch1	XX	613
batch1	XX	546
batch1	XX	575
batch1	XX	758
batch1	XX	785
batch1	XX	625
batch1	XX	836
batch1	XX	743
batch1	XX	744
batch1	XX	875
batch1	XX	790
batch1	XX	682
batch1	XX	612
batch1	XX	797
batch1	XX	760
batch1	XX	754
batch1	XX	883
batch1	XX	925
batch1	XX	797
batch1	XX	888
batch1	XX	869
batch1	XX	942
batch1	XX	828
batch1	XX	800
batch1	XX	863
batch1	XX	845
batch1	XX	1023
batch1	XX	803
batch1	XX	805
batch1	XX	828
batch1	XX	652
batch1	XX	674
batch1	XX	894
batch1	XX	652
batch1	XX	767
batch1	XX	962
batch1	XX	628
batch1	XX	616
batch1	XX	703
batch1	XX	811
batch1	XX	848
batch1	XX	850
batch1	XX	906
batch1	XX	749
batch1	XX	817
batch1	XX	734
batch1	XX	630
batch1	XX	442
batch1	XX	627
batch1	XX	815
batch1	XX	723
batch1	XX	779
batch1	XX	649
batch1	XX	669
batch1	XX	790
batch1	XX	753
batch1	XX	586
batch1	XX	624
batch1	XX	998
batch1	XX	764
batch1	XX	781
batch1	XX	756
batch1	XX	808
batch1	XX	666
batch1	XX	523
batch1	XX	663
batch1	XX	571
batch1	XX	621
batch1	XX	820
batch1	XX	642
batch1	XX	815
batch1	XX	786
batch1	XX	847
batch1	XX	754
batch1	XX	869
batch1	XX	720
batch1	XX	815
batch1	XX	602
batch1	XX	882
batch1	XX	812
batch1	XX	779
batch1	XX	797
batch1	XX	708
batch1	XX	601
batch1	XX	788
batch1	XX	1147
batch1	XX	681
batch1	XX	881
batch1	XX	675
batch1	XX	627
batch1	XX	681
batch1	XX	890
batch1	XX	731
batch1	XX	852
batch1	XX	982
batch1	XX	654
batch1	XX	923
batch1	XX	690
batch1	XX	565
batch1	XX	708
batch1	XX	574
batch1	XX	869
batch1	XX	682
batch1	XX	653
batch1	XX	795
batch1	XX	787
batch1	XX	718
batch1	XX	870
batch1	XX	859
batch1	XX	761
batch1	XX	779
batch1	XX	757
batch1	XX	873
batch1	XX	768
batch1	XX	567
batch1	XX	726
batch1	XX	906
batch1	XX	599
batch1	XX	830
batch1	XX	729
batch1	XX	517
batch1	XX	680
batch1	XX	874
batch1	XX	858
batch1	XX	973
batch1	XX	840
batch1	XX	684
batch1	XX	786
batch1	XX	786
batch1	XX	843
batch1	XX	842
batch1	XX	664
batch1	XX	741
batch1	XX	541
batch1	XX	832
batch1	XX	751
batch1	XX	857
batch1	XX	614
batch1	XX	846
batch1	XX	621
batch1	XX	787
batch1	XX	842
batch1	XX	745
batch1	XXX	0
batch1	XX	774
batch1	XX	581
batch1	XX	729
batch1	XX	923
batch1	XX	818
batch1	XX	717
batch1	XX	656
batch1	XX	339
batch1	XX	930
batch1	XX	824
batch1	XX	851
batch1	XX	661
batch1	XX	694
batch1	XX	808
batch1	XX	697
batch1	XX	704
batch1	XX	737
batch1	XX	673
batch1	XX	700
batch1	XX	574
batch1	XX	818
batch1	XX	906
batch1	XX	608
batch1	XX	675
batch1	XX	636
batch1	XX	621
batch1	XX	645
batch1	XX	813
batch1	XX	710
batch1	XX	894
batch1	XX	766
batch1	XX	782
batch1	XX	674
batch1	XX	923
batch1	XX	878
batch1	XX	740
batch1	XX	637
batch1	XX	815
batch1	XX	845
batch1	XX	492
batch1	XX	795
batch1	XX	868
batch1	XX	639
batch1	XX	650
batch1	XX	733
batch1	XX	584
batch1	XX	667
batch1	XX	651
batch1	XX	695
batch1	XX	790
batch1	XX	819
batch1	XX	698
batch1	XX	680
batch1	XX	782
batch1	XX	590
batch1	XX	726
batch1	XX	807
batch1	XX	710
batch1	XX	689
batch1	XX	904
batch1	XX	777
batch1	XX	722
batch1	XX	583
batch1	XX	586
batch1	XX	823
batch1	XX	597
batch1	XX	757
batch1	XX	741
batch1	XX	875
batch1	XX	1214
batch1	XX	608
batch1	XX	742
batch1	XX	672
batch1	XX	683
batch1	XX	779
batch1	XX	841
batch1	XX	647
batch1	XX	925
batch1	XX	645
batch1	XX	601
batch1	XX	738
batch1	XX	892
batch1	XX	792
batch1	XX	1004
batch1	XX	747
batch1	XX	720
batch1	XX	698
batch1	XX	837
batch1	XX	855
batch1	XX	994
batch1	XX	699
batch1	XX	570
batch1	XX	683
batch1	XX	732
batch1	XX	811
batch1	XXX	0
batch1	XX	730
batch1	XX	853
batch1	XX	762
batch1	XX	847
batch1	XX	869
batch1	XX	644
batch1	XX	912
batch1	XX	764
batch1	XX	870
batch1	XX	848
batch1	XX	721
batch1	XX	767
batch1	XX	820
batch1	XX	886
batch1	XX	809
batch1	XX	856
batch1	XX	851
batch1	XX	794
batch1	XX	876
batch1	XX	720
batch1	XX	598
batch1	XX	685
batch1	XX	700
batch1	XX	750
batch1	XX	834
batch1	XX	778
batch1	XX	662
batch1	XX	619
batch1	XX	739
batch1	XX	886
batch1	XX	667
batch1	XX	614
batch1	XX	599
batch1	XX	903
batch1	XX	708
batch1	XX	716
batch1	XX	775
batch1	XX	856
batch1	XX	741
batch1	XX	853
batch1	XX	591
batch1	XX	776
batch1	XX	759
batch1	XX	746
batch1	XX	889
batch1	XX	674
batch1	XX	863
batch1	XX	993
batch1	XX	748
batch1	XX	783
batch1	XX	640
batch1	XX	715
batch1	XX	787
batch1	XX	805
batch1	XX	747
batch1	XX	933
batch1	XX	760
batch1	XX	683
batch1	XX	725
batch1	XX	840
batch1	XX	671
batch1	XX	675
batch1	XX	703
batch1	XX	844
batch1	XX	862
batch1	XX	610
batch1	XX	814
batch1	XX	720
batch1	XX	582
batch1	XX	853
batch1	XX	555
batch1	XX	911
batch1	XX	748
batch1	XX	752
batch1	XX	696
batch1	XX	652
batch1	XX	882
batch1	XX	622
batch1	XX	797
batch1	XX	845
batch1	XX	880
batch1	XX	743
batch1	XX	669
batch1	XX	691
batch1	XX	600
batch1	XX	894
batch1	XX	644
batch1	XX	562
batch1	XX	878
batch1	XX	747
batch1	XX	811
batch1	XX	821
batch1	XX	575
batch1	XX	573
batch1	XX	895
batch1	XX	867
batch1	XX	831
batch1	XX	694
batch1	XX	838
batch1	XX	715
batch1	XX	955
batch1	XX	745
batch1	XX	712
batch1	XX	861
batch1	XX	907
batch1	XX	729
batch1	XX	578
batch1	XX	645
batch1	XX	622
batch1	XX	641
batch1	XX	764
batch1	XX	794
batch1	XX	761
batch1	XX	823
batch1	XX	563
batch1	XX	628
batch1	XX	774
batch1	XX	622
batch1	XX	902
batch1	XX	806
batch1	XX	700
batch1	XX	861
batch1	XX	775
batch1	XX	760
batch1	XX	685
batch1	XX	830
batch1	XX	715
batch1	XX	764
batch1	XX	573
batch1	XX	1011
batch1	XX	730
batch1	XX	592
batch1	XX	910
batch1	XX	899
batch1	XX	850
batch1	XX	936
batch1	XX	892
batch1	XX	708
batch1	XX	798
batch1	XX	834
batch1	XX	829
batch1	XX	711
batch1	XX	837
batch1	XX	753
batch1	XX	862
batch1	XX	461
batch1	XX	800
batch1	XX	718
batch1	XX	649
batch1	XX	654
batch1	XX	747
batch1	XX	711
batch1	XX	769
batch1	XX	629
batch1	XX	625
batch1	XX	761
batch1	XX	665
batch1	XX	858
batch1	XX	649
batch1	XX	900
batch1	XX	474
batch1	XX	809
batch1	XX	832
batch1	XX	548
batch1	XX	692
batch1	XX	760
batch1	XX	868
batch1	XX	749
batch1	XX	869
batch1	XX	910
batch1	XX	564
batch1	XX	719
batch1	XX	658
batch1	XX	760
batch1	XX	772
batch1	XX	686
batch1	XX	746
batch1	XX	635
batch1	XX	1020
batch1	XX	678
batch1	XX	871
batch1	XX	798
batch1	XX	697
batch1	XX	988
batch1	XX	769
batch1	XX	659
batch1	XX	781
batch1	XX	771
batch1	XX	755
batch1	XX	749
batch1	XX	733
batch1	XX	674
batch1	XX	1174
batch1	XX	810
batch1	XX	782
batch1	XX	630
batch1	XX	691
batch1	XX	778
batch1	XX	615
batch1	XX	636
batch1	XX	831
batch1	XX	669
batch1	XX	851
batch1	XX	807
batch1	XX	677
batch1	XX	692
batch1	XX	670
batch1	XX	706
batch1	XX	968
batch1	XX	662
batch1	XX	708
batch1	XX	888
batch1	XX	843
batch1	XX	782
batch1	XX	630
batch1	XX	646
batch1	XX	735
batch1	XX	881
batch1	XX	680
batch1	XX	736
batch1	XX	608
batch1	XX	686
batch1	XX	782
batch1	XX	1007
batch1	XX	752
batch1	XX	576
batch1	XX	686
batch1	XX	666
batch1	XX	692
batch1	XX	982
batch1	XX	620
batch1	XX	932
batch1	XX	672
batch1	XX	832
batch1	XX	697
batch1	XX	537
batch1	XX	635
batch1	XX	772
batch1	XX	592
batch1	XX	688
batch1	XX	728
batch1	XX	742
batch1	XX	737
batch1	XX	728
batch1	XX	629
batch1	XX	785
batch1	XX	924
batch1	XX	722
batch1	XX	790
batch1	XX	744
batch1	XX	625
batch1	XX	770
batch1	XX	660
batch1	XX	712
batch1	XX	676
batch1	XX	763
batch1	XX	786
batch1	XX	826
batch1	XX	740
batch1	XX	858
batch1	XX	700
batch1	XX	667
batch1	XX	766
batch1	XX	766
batch1	XX	720
batch1	XX	752
batch1	XX	720
batch1	XX	814
batch1	XX	665
batch1	XX	703
batch1	XX	773
batch1	XX	558
batch1	XX	943
batch1	XX	815
batch1	XX	897
batch1	XX	641
batch1	XX	713
batch1	XX	706
batch1	XX	752
batch1	XX	641
batch1	XX	746
batch1	XX	671
batch1	XX	894
batch1	XX	710
batch1	XX	821
batch1	XX	775
batch1	XX	744
batch1	XX	761
batch1	XX	695
batch1	XX	872
batch1	XX	627
batch1	XX	897
batch1	XX	763
batch1	XX	630
batch1	XX	681
batch1	XX	877
batch1	XX	1104
batch1	XX	1004
batch1	XX	604
batch1	XX	597
batch1	XX	872
batch1	XX	864
batch1	XX	869
batch1	XX	728
batch1	XX	636
batch1	XX	783
batch1	XX	792
batch1	XX	747
batch1	XX	806
batch1	XX	613
batch1	XX	720
batch1	XX	768
batch1	XX	796
batch1	XX	782
batch1	XX	905
batch1	XX	737
batch1	XX	782
batch1	XX	834
batch1	XX	837
batch1	XX	798
batch1	XX	629
batch1	XX	604
batch1	XX	786
batch1	XX	841
batch1	XX	797
batch1	XX	905
batch1	XX	585
batch1	XX	824
batch1	XX	521
batch1	XX	634
batch1	XX	773
batch1	XX	709
batch1	XX	774
batch1	XX	836
batch1	XX	699
batch1	XX	635
batch1	XX	859
batch1	XX	744
batch1	XX	823
batch1	XX	794
batch1	XX	13
batch1	XX	743
batch1	XX	730
batch1	XX	960
batch1	XX	1044
batch1	XX	827
batch1	XX	586
batch1	XX	905
batch1	XX	857
batch1	XX	829
batch1	XX	928
batch1	XX	813
batch1	XX	753
batch1	XX	571
batch1	XX	716
batch1	XX	813
batch1	XX	790
batch1	XX	797
batch1	XX	794
batch1	XX	735
batch1	XX	598
batch1	XX	729
batch1	XX	851
batch1	XX	754
batch1	XX	688
batch1	XX	677
batch1	XX	698
batch1	XX	753
batch1	XX	628
batch1	XX	839
batch1	XX	897
batch1	XX	844
batch1	XX	799
batch1	XX	839
batch1	XX	872
batch1	XX	621
batch1	XX	761
batch1	XX	812
batch1	XX	634
batch1	XX	744
batch1	XX	928
batch1	XX	815
batch1	XX	923
batch1	XX	767
batch1	XX	855
batch1	XX	831
batch1	XX	796
batch1	XX	885
batch1	XX	708
batch1	XX	816
batch1	XX	612
batch1	XX	720
batch1	XX	760
batch1	XX	656
batch1	XX	584
batch1	XX	853
batch1	XX	977
batch1	XX	691
batch1	XX	776
batch1	XX	655
batch1	XX	746
batch1	XX	662
batch1	XX	861
batch1	XX	901
batch1	XX	769
batch1	XX	849
batch1	XX	870
batch1	XX	785
batch1	XX	777
batch1	XX	648
batch1	XX	789
batch1	XX	725
batch1	XX	868
batch1	XX	666
batch1	XX	668
batch1	XX	749
batch1	XX	642
batch1	XX	842
batch1	XX	673
batch1	XX	647
batch1	XX	797
batch1	XX	782
batch1	XX	745
batch1	XX	701
batch1	XX	773
batch1	XX	826
batch1	XX	697
batch1	XX	741
batch1	XX	763
batch1	XX	686
batch1	XX	629
batch1	XX	689
batch1	XX	921
batch1	XX	885
batch1	XX	635
batch1	XX	702
batch1	XX	781
batch1	XX	683
batch1	XX	671
batch1	XX	837
batch1	XX	727
batch1	XX	712
batch1	XX	763
batch1	XX	675
batch1	XX	813
batch1	XX	510
batch1	XX	661
batch1	XX	734
batch1	XX	850
batch1	XX	685
batch1	XX	708
batch1	XX	611
batch1	XX	740
batch1	XX	724
batch1	XX	786
batch1	XX	801
batch1	XX	753
batch1	XX	793
batch1	XX	622
batch1	XX	609
batch1	XX	800
batch1	XX	916
batch1	XX	815
batch1	XX	779
batch1	XX	590
batch1	XX	878
batch1	XX	716
batch1	XX	926
batch1	XX	644
batch1	XX	731
batch1	XX	510
batch1	XX	700
batch1	XX	726
batch1	XX	919
batch1	XX	619
batch1	XX	699
batch1	XX	645
batch1	XX	841
batch1	XX	610
batch1	XX	728
batch1	XX	811
batch1	XX	720
batch1	XX	786
batch1	XX	748
batch1	XX	909
batch1	XX	733
batch1	XX	784
batch1	XX	792
batch1	XX	626
batch1	XX	901
batch1	XX	570
batch1	XX	919
batch1	XX	802
batch1	XX	746
batch1	XX	609
batch1	XX	748
batch1	XX	800
batch1	XX	559
batch1	XX	775
batch1	XX	968
batch1	XX	747
batch1	XX	817
batch1	XX	603
batch1	XX	857
batch1	XX	953
batch1	XX	651
batch1	XX	403
batch1	XX	806
batch1	XX	825
batch1	XX	792
batch1	XX	748
batch1	XX	825
batch1	XX	693
batch1	XX	609
batch1	XX	913
batch1	XX	910
batch1	XX	858
batch1	XX	653
batch1	XX	860
batch1	XX	830
batch1	XX	609
batch1	XX	579
batch1	XX	621
batch1	XX	879
batch1	XX	667
batch1	XX	719
batch1	XX	768
batch1	XX	771
batch1	XX	817
batch1	XX	666
batch1	XX	774
batch1	XX	666
batch1	XX	787
batch1	XX	772
batch1	XX	679
batch1	XX	622
batch1	XX	907
batch1	XX	664
batch1	XX	758
batch1	XX	623
batch1	XX	748
batch1	XX	771
batch1	XX	950
batch1	XX	773
batch1	XX	838
batch1	XX	556
batch1	XX	936
batch1	XX	746
batch1	XX	661
batch1	XX	645
batch1	XX	860
batch1	XX	807
batch1	XX	675
batch1	XX	813
batch1	XX	856
batch1	XX	769
batch1	XX	506
batch1	XX	816
batch1	XX	771
batch1	XX	714
batch1	XX	686
batch1	XX	624
batch1	XX	863
batch1	XX	735
batch1	XX	1039
batch1	XX	801
batch1	XX	739
batch1	XX	650
batch1	XX	822
batch1	XX	790
batch1	XX	727
batch1	XX	731
batch1	XX	872
batch1	XX	916
batch1	XX	732
batch1	XX	819
batch1	XX	774
batch1	XX	767
batch1	XX	665
batch1	XX	764
batch1	XX	955
batch1	XX	715
batch1	XX	767
batch1	XX	696
batch1	XX	768
batch1	XX	869
batch1	XX	560
batch1	XX	910
batch1	XX	920
batch1	XX	731
batch1	XX	726
batch1	XX	739
batch1	XX	661
batch1	XX	706
batch1	XX	688
batch1	XX	891
batch1	XX	415
batch1	XX	844
batch1	XX	786
batch1	XX	894
batch1	XX	623
batch1	XX	704
batch1	XX	797
batch1	XX	801
batch1	XX	789
batch1	XX	741
batch1	XX	524
batch1	XX	694
batch1	XX	847
batch1	XX	798
batch1	XX	725
batch1	XX	843
batch1	XX	718
batch1	XX	832
batch1	XX	734
batch1	XX	664
batch1	XX	889
batch1	XX	839
batch1	XX	608
batch1	XX	839
batch1	XX	650
batch1	XX	735
batch1	XX	800
batch1	XX	695
batch1	XX	785
batch1	XX	812
batch1	XX	883
batch1	XX	746
batch1	XX	1023
batch1	XX	698
batch1	XX	668
batch1	XX	779
batch1	XX	663
batch1	XX	649
batch1	XX	884
batch1	XX	715
batch1	XX	648
batch1	XX	821
batch1	XX	578
batch1	XX	557
batch1	XX	916
batch1	XX	674
batch1	XX	628
batch1	XX	656
batch1	XX	620
batch1	XX	669
batch1	XX	779
batch1	XX	914
batch1	XX	760
batch1	XX	628
batch1	XX	790
batch1	XX	771
batch1	XX	712
batch1	XX	674
batch1	XX	690
batch1	XX	822
batch1	XX	903
batch1	XX	989
batch1	XX	955
batch1	XX	686
batch1	XX	766
batch1	XX	761
batch1	XX	621
batch1	XX	816
batch1	XX	822
batch1	XX	806
batch1	XX	873
batch1	XX	786
batch1	XX	672
batch1	XX	835
batch1	XX	789
batch1	XX	698
batch1	XX	656
batch1	XX	783
batch1	XX	723
batch1	XX	787
batch1	XX	776
batch1	XX	790
batch1	XX	795
batch1	XX	673
batch1	XX	779
batch1	XX	754
batch1	XX	691
batch1	XX	603
batch1	XX	819
batch1	XX	681
batch1	XX	603
batch1	XX	733
batch1	XX	924
batch1	XX	605
batch1	XX	719
batch1	XX	669
batch1	XX	827
batch1	XX	740
batch1	XX	873
batch1	XX	579
batch1	XX	398
batch1	XX	766
batch1	XX	641
batch1	XX	947
batch1	XX	864
batch1	XX	843
batch1	XX	768
batch1	XX	784
batch1	XX	817
batch1	XX	847
batch1	XX	731
batch1	XX	598
batch1	XX	626
batch1	XX	766
batch1	XX	721
batch1	XX	616
batch1	XX	534
batch1	XX	756
batch1	XX	890
batch1	XX	600
batch1	XX	867
batch1	XX	845
batch1	XX	777
batch1	XX	770
batch1	XX	700
batch1	XX	856
batch1	XX	734
batch1	XX	757
batch1	XX	796
batch1	XX	768
batch1	XX	506
batch1	XX	607
batch1	XX	1059
batch1	XX	870
batch1	XX	1011
batch1	XX	703
batch1	XX	740
batch1	XX	769
batch1	XX	784
batch1	XX	714
batch1	XX	824
batch1	XX	825
batch1	XX	897
batch1	XX	767
batch1	XX	761
batch1	XX	763
batch1	XX	810
batch1	XX	1048
batch1	XX	919
batch1	XX	873
batch1	XX	865
batch1	XX	674
batch1	XX	796
batch1	XX	802
batch1	XX	701
batch1	XX	750
batch1	XX	664
batch1	XX	671
batch1	XX	653
batch1	XX	630
batch1	XX	646
batch1	XX	927
batch1	XX	710
batch1	XX	700
batch1	XX	664
batch1	XX	784
batch1	XX	750
batch1	XX	740
batch1	XX	701
batch1	XX	720
batch1	XX	789
batch1	XX	697
batch1	XX	732
batch1	XX	836
batch1	XX	918
batch1	XX	757
batch1	XX	684
batch1	XX	656
batch1	XX	891
batch1	XX	650
batch1	XX	608
batch1	XX	871
batch1	XX	753
batch1	XX	636
batch1	XX	774
batch1	XX	663
batch1	XX	693
batch1	XX	625
batch1	XX	745
batch1	XX	818
batch1	XX	675
batch1	XX	844
batch1	XX	843
batch1	XX	834
batch1	XX	658
batch1	XX	867
batch1	XX	606
batch1	XX	857
batch1	XX	726
batch1	XX	738
batch1	XX	867
batch1	XX	851
batch1	XX	633
batch1	XX	861
batch1	XX	963
batch1	XX	845
batch1	XX	715
batch1	XX	508
batch1	XX	918
batch1	XX	760
batch1	XX	830
batch1	XX	757
batch1	XX	750
batch1	XX	1020
batch1	XX	762
batch1	XX	854
batch1	XX	789
batch1	XX	745
batch1	XX	893
batch1	XX	867
batch1	XX	744
batch1	XX	785
batch1	XX	862
batch1	XX	622
batch1	XX	624
batch1	XX	838
batch1	XX	872
batch1	XX	853
batch1	XX	642
batch1	XX	800
batch1	XX	796
batch1	XX	791
batch1	XX	753
batch1	XX	766
batch1	XX	928
batch1	XX	926
batch1	XX	825
batch1	XX	601
batch1	XX	816
batch1	XX	954
batch1	XX	847
batch1	XX	734
batch1	XX	846
batch1	XX	718
batch1	XX	834
batch1	XX	502
batch1	XX	736
batch1	XX	711
batch1	XX	794
batch1	XX	620
batch1	XX	545
batch1	XX	860
batch1	XX	681
batch1	XX	646
batch1	XX	683
batch1	XX	717
batch1	XX	773
batch1	XX	709
batch1	XX	748
batch1	XX	852
batch1	XX	817
batch1	XX	656
batch1	XX	549
batch1	XX	841
batch1	XX	714
batch1	XX	945
batch1	XX	783
batch1	XX	651
batch1	XX	814
batch1	XX	750
batch1	XX	877
batch1	XX	733
batch1	XX	609
batch1	XX	811
batch1	XX	659
batch1	XX	919
batch1	XX	646
batch1	XX	726
batch1	XXX	5
batch1	XX	852
batch1	XX	578
batch1	XX	1029
batch1	XX	824
batch1	XX	900
batch1	XX	668
batch1	XX	767
batch1	XX	730
batch1	XX	858
batch1	XX	811
batch1	XX	753
batch1	XX	708
batch1	XX	918
batch1	XX	849
batch1	XX	801
batch1	XX	846
batch1	XX	668
batch1	XX	829
batch1	XX	720
batch1	XX	658
batch1	XX	714
batch1	XX	827
batch1	XX	794
batch1	XX	757
batch1	XX	770
batch1	XX	818
batch1	XX	492
batch1	XX	586
batch1	XX	694
batch1	XX	689
batch1	XX	733
batch1	XX	628
batch1	XX	773
batch1	XX	894
batch1	XX	574
batch1	XX	818
batch1	XX	695
batch1	XX	830
batch1	XX	789
batch1	XX	667
batch1	XX	782
batch1	XX	651
batch1	XX	683
batch1	XX	660
batch1	XX	555
batch1	XX	791
batch1	XX	757
batch1	XX	712
batch1	XX	897
batch1	XX	724
batch1	XX	834
batch1	XX	893
batch1	XX	830
batch1	XX	747
batch1	XX	927
batch1	XX	592
batch1	XX	935
batch1	XX	603
batch1	XX	634
batch1	XX	847
batch1	XX	821
batch1	XX	988
batch1	XX	659
batch1	XX	949
batch1	XX	918
batch1	XX	767
batch1	XX	918
batch1	XX	605
batch1	XX	903
batch1	XX	873
batch1	XX	634
batch1	XX	666
batch1	XX	615
batch1	XX	787
batch1	XX	653
batch1	XX	634
batch1	XX	662
batch1	XX	702
batch1	XX	733
batch1	XX	921
batch1	XX	785
batch1	XX	735
batch1	XX	885
batch1	XX	828
batch1	XX	733
batch1	XX	713
batch1	XX	764
batch1	XX	650
batch1	XX	835
batch1	XX	672
batch1	XX	708
batch1	XX	853
batch1	XX	779
batch1	XX	801
batch1	XX	857
batch1	XX	628
batch1	XX	710
batch1	XX	825
batch1	XX	722
batch1	XX	752
batch1	XX	968
batch1	XX	811
batch1	XX	482
batch1	XX	747
batch1	XX	706
batch1	XX	775
batch1	XX	779
batch1	XX	710
batch1	XX	636
batch1	XX	727
batch1	XX	619
batch1	XX	872
batch1	XX	769
batch1	XX	739
batch1	XX	883
batch1	XX	696
batch1	XX	936
batch1	XX	766
batch1	XX	639
batch1	XX	805
batch1	XX	711
batch1	XX	664
batch1	XX	673
batch1	XX	667
batch1	XX	647
batch1	XX	755
batch1	XX	698
batch1	XX	676
batch1	XX	815
batch1	XX	469
batch1	XX	620
batch1	XX	660
batch1	XX	640
batch1	XX	846
batch1	XX	901
batch1	XX	631
batch1	XX	707
batch1	XX	623
batch1	XX	827
batch1	XX	611
batch1	XX	677
batch1	XX	709
batch1	XX	688
batch1	XX	977
batch1	XX	954
batch1	XX	907
batch1	XX	861
batch1	XX	779
batch1	XX	789
batch1	XX	1011
batch1	XX	626
batch1	XX	666
batch1	XX	645
batch1	XX	548
batch1	XX	696
batch1	XX	624
batch1	XX	671
batch1	XX	733
batch1	XX	743
batch1	XX	746
batch1	XX	605
batch1	XX	697
batch1	XX	891
batch1	XX	873
batch1	XX	631
batch1	XX	970
batch1	XX	552
batch1	XX	697
batch1	XX	588
batch1	XX	786
batch1	XX	690
batch1	XX	765
batch1	XX	863
batch1	XX	714
batch1	XX	660
batch1	XX	793
batch1	XX	673
batch1	XX	671
batch1	XX	944
batch1	XX	750
batch1	XX	767
batch1	XX	842
batch1	XX	958
batch1	XX	884
batch1	XX	685
batch1	XX	646
batch1	XX	615
batch1	XX	699
batch1	XX	763
batch1	XX	775
batch1	XX	939
batch1	XX	802
batch1	XX	722
batch1	XX	720
batch1	XX	758
batch1	XX	951
batch1	XX	831
batch1	XX	767
batch1	XX	720
batch1	XX	795
batch1	XX	654
batch1	XX	735
batch1	XX	598
batch1	XX	829
batch1	XX	783
batch1	XX	815
batch1	XX	600
batch1	XX	740
batch1	XX	832
batch1	XX	977
batch1	XX	792
batch1	XX	747
batch1	XX	887
batch1	XX	855
batch1	XX	756
batch1	XX	708
batch1	XX	741
batch1	XX	851
batch1	XX	1031
batch1	XX	731
batch1	XX	939
batch1	XX	760
batch1	XX	885
batch1	XX	738
batch1	XX	731
batch1	XX	816
batch1	XX	745
batch1	XX	859
batch1	XX	612
batch1	XX	756
batch1	XX	709
batch1	XX	530
batch1	XX	904
batch1	XX	829
batch1	XX	690
batch1	XX	734
batch1	XX	660
batch1	XX	730
batch1	XX	669
batch1	XX	746
batch1	XX	741
batch1	XX	785
batch1	XX	765
batch1	XX	771
batch1	XX	779
batch1	XX	910
batch1	XX	580
batch1	XX	799
batch1	XX	730
batch1	XX	695
batch1	XX	674
batch1	XX	924
batch1	XX	645
batch1	XX	627
batch1	XX	819
batch1	XX	816
batch1	XX	798
batch1	XX	614
batch1	XX	729
batch1	XX	816
batch1	XX	625
batch1	XX	703
batch1	XX	705
batch1	XX	810
batch1	XX	804
batch1	XX	629
batch1	XX	769
batch1	XX	802
batch1	XX	626
batch1	XX	797
batch1	XX	698
batch1	XX	770
batch1	XX	711
batch1	XX	921
batch1	XX	712
batch1	XX	956
batch1	XX	900
batch1	XX	604
batch1	XX	878
batch1	XX	646
batch1	XX	883
batch1	XX	851
batch1	XX	684
batch1	XX	791
batch1	XX	727
batch1	XX	778
batch1	XX	591
batch1	XX	917
batch1	XX	787
batch1	XX	801
batch1	XX	886
batch1	XX	641
batch1	XX	625
batch1	XX	917
batch1	XX	777
batch1	XX	636
batch1	XX	1027
batch1	XX	724
batch1	XX	716
batch1	XX	932
batch1	XX	677
batch1	XX	781
batch1	XX	703
batch1	XX	551
batch1	XX	776
batch1	XX	921
batch1	XX	872
batch1	XX	750
batch1	XX	925
batch1	XX	350
batch1	XX	723
batch1	XX	722
batch1	XX	887
batch1	XX	566
batch1	XX	721
batch1	XX	822
batch1	XX	695
batch1	XX	889
batch1	XX	677
batch1	XX	708
batch1	XX	665
batch1	XX	735
batch1	XX	689
batch1	XX	883
batch1	XX	860
batch1	XX	848
batch1	XX	755
batch1	XX	779
batch1	XX	790
batch1	XX	975
batch1	XX	808
batch1	XX	713
batch1	XX	772
batch1	XX	777
batch1	XX	705
batch1	XX	567
batch1	XX	975
batch1	XX	852
batch1	XX	632
batch1	XX	728
batch1	XX	656
batch1	XX	762
batch1	XX	591
batch1	XX	766
batch1	XX	860
batch1	XX	743
batch1	XX	768
batch1	XX	649
batch1	XX	859
batch1	XX	770
batch1	XX	813
batch1	XX	930
batch1	XX	703
batch1	XX	663
batch1	XX	738
batch1	XX	557
batch1	XX	777
batch1	XX	477
batch1	XX	843
batch1	XX	792
batch1	XX	860
batch1	XX	642
batch1	XX	761
batch1	XX	816
batch1	XX	687
batch1	XX	712
batch1	XX	962
batch1	XX	651
batch1	XX	694
batch1	XX	706
batch1	XX	800
batch1	XX	742
batch1	XX	648
batch1	XX	659
batch1	XX	823
batch1	XX	740
batch1	XX	970
batch1	XX	814
batch1	XX	884
batch1	XX	788
batch1	XX	800
batch1	XX	755
batch1	XX	788
batch1	XX	886
batch1	XX	683
batch1	XX	699
batch1	XX	590
batch1	XX	699
batch1	XX	727
batch1	XX	688
batch1	XX	836
batch1	XX	931
batch1	XX	655
batch1	XX	632
batch1	XX	623
batch1	XX	792
batch1	XX	736
batch1	XX	725
batch1	XX	708
batch1	XX	578
batch1	XX	765
batch1	XX	869
batch1	XX	776
batch1	XX	686
batch1	XX	940
batch1	XX	694
batch1	XX	935
batch1	XX	803
batch1	XX	703
batch1	XX	802
batch1	XX	811
batch1	XX	677
batch1	XX	652
[truncated: 91,785 more rows]
