# Supplementary material for: A genome-first study of sex chromosome aneuploidies provides evidence of Y chromosome dosage effects on autism risk
Source: Nat Commun. 2024 Oct 15;15:8897. doi: 10.1038/s41467-024-53211-7 (PMC11480344; doi:10.1038/s41467-024-53211-7)
Supplement: Supplementary file 4 — Source Data [file 41467_2024_53211_MOESM4_ESM.zip › source_data_files/Figure3A_source_data.txt]

comparison	cohort	OR	conf_low_OR	conf_high_OR	Adj_p_value
XXY_XY	spark	1.27735263148293	0.880848753861705	1.85233814318655	0.196726095230028
XXY_XY	ipsych	2.86931837157059	1.81844551778182	4.5274867115487	1.77158484139865e-05
XYY_XY	spark	2.35017251115435	1.59449456556509	3.46398849608377	3.55471766324276e-05
XYY_XY	ipsych	5.89106893975477	3.42145549983415	10.143254312273	7.13148940627492e-10
XYY_XXY	spark	1.83987761345584	1.07564951215881	3.14707494795588	0.0334226850927697
XYY_XXY	ipsych	2.05312500000147	1.01052531059896	4.17141680808816	0.0525451755463995
XXY_XY	meta	1.76426180350489	1.32263145172898	2.35335376853275	0.00020226671416265
XYY_XY	meta	3.20509766268727	2.33736170386474	4.39497704201194	4.32674516115097e-12
XYY_XXY	meta	1.91489395494576	1.24823969700243	2.93759192845207	0.00438716714665085
