# Supplementary material for: A genome-first study of sex chromosome aneuploidies provides evidence of Y chromosome dosage effects on autism risk
Source: Nat Commun. 2024 Oct 15;15:8897. doi: 10.1038/s41467-024-53211-7 (PMC11480344; doi:10.1038/s41467-024-53211-7)
Supplement: Supplementary file 4 — Source Data [file 41467_2024_53211_MOESM4_ESM.zip › source_data_files/FigureS7_source_data.txt]

batch	putative_sex_chromosome_karyotype_60	aneuploid	chrX_logR_median	chrY_logR_median
batch1	XY	0	-0.31664468348	-0.536784112453
batch1	XX	0	-0.0369866527617	-3.64652562141
batch1	XX	0	-0.0503042638302	-3.44047832489
batch1	XX	0	-0.0600124001503	-3.16795563698
batch1	XY	0	-0.390255227685	-0.587634682655
batch1	XX	0	-0.00552631262689999	-3.25900745392
batch1	XX	0	-0.02869686391205	-3.585100889205
batch1	XX	0	-0.0581031758338	-3.22249138355
batch1	XX	0	-0.0505138859153	-3.22187268734
batch1	XX	0	-0.00799713144079	-3.42505168915
batch1	XY	0	-0.324092909694	-0.57140827179
batch1	XX	0	-0.05425854027275	-3.37099635601
batch1	XY	0	-0.298164993525	-0.491074502468
batch1	XX	0	-0.0963677242398	-3.261236548425
batch1	XY	0	-0.4580362290145	-0.687659621239
batch1	XX	0	-0.04311421327295	-3.266894102095
batch1	XX	0	-0.0470352098346	-3.50609517097
batch1	XY	0	-0.31193754077	-0.466545373201
batch1	XX	0	-0.0285814292729	-3.21488237381
batch1	XY	0	-0.379385113716	-0.608790397644
batch1	XY	0	-0.345990985632	-0.738601326942
batch1	XY	0	-0.3277561217545	-0.483732610941
batch1	XX	0	-0.0458794068545	-3.20706605911
batch1	XX	0	-0.0231482721865	-3.12906455994
batch1	XX	0	-0.0630761831999	-2.97908639908
batch1	XY	0	-0.352571874857	-0.55639141798
batch1	XY	0	-0.3030867874625	-0.496958523989
batch1	XX	0	-0.0429179780185	-3.6506254673
batch1	XX	0	-0.0187011770904	-3.463084340095
batch1	XX	0	-0.0269010588527	-3.20261764526
batch1	XX	0	-0.0359465964139	-3.36233639717
batch1	XX	0	-0.0286279190332	-2.988675475125
batch1	XY	0	-0.374657854438	-0.582683384418
batch1	XX	0	-0.04066115431485	-3.2574454546
batch1	XX	0	-0.0187847204506	-3.297800183295
batch1	XY	0	-0.297257080674	-0.552489697933
batch1	XY	0	-0.3743883669375	-0.550720870495
batch1	XY	0	-0.311142235994	-0.499715864658
batch1	XY	0	-0.324485361576	-0.862595558167
batch1	XX	0	-0.0136266173795	-3.65102219582
batch1	XX	0	-0.0423288121819	-2.79699254036
batch1	XX	0	-0.0417951233685	-3.185197591785
batch1	XY	0	-0.3317550718785	-0.529844045639
batch1	XX	0	-0.0282267667353	-3.29349994659
batch1	XY	0	-0.317109122872	-0.500744342804
batch1	XX	0	-0.0131813641638	-3.26843929291
batch1	XY	0	-0.339291021228	-0.580648362637
batch1	XX	0	-0.0145265692845	-3.36398816109
batch1	XY	0	-0.3780013173815	-0.551146149635
batch1	XX	0	-0.04759324155745	-3.52398610115
batch1	XY	0	-0.305057823658	-0.531347513199
batch1	XX	0	-0.0642538070679	-3.54094684124
batch1	XX	0	-0.0221257396042	-3.0911924839
batch1	XY	0	-0.3593498170375	-0.61039596796
batch1	XX	0	-0.059307301417	-3.24696183205
batch1	XX	0	-0.0519711263478	-3.242419838905
batch1	XX	0	-0.0293992236257	-3.1468334198
batch1	XY	0	-0.2823145389555	-0.447616904974
batch1	XY	0	-0.296144455671	-0.491092413664
batch1	XX	0	-0.06670001894235	-3.33834505081
batch1	XX	0	-0.0779025480151	-2.958135724065
batch1	XY	0	-0.352224290371	-0.571850717068
batch1	XX	0	-0.0123063605279	-3.27046847343
batch1	XY	0	-0.305012851954	-0.486130982637
batch1	XX	0	-0.01637321151795	-3.08714365959
batch1	XY	0	-0.300220310688	-0.512483298779
batch1	XY	0	-0.340139746666	-0.485073328018
batch1	XX	0	-0.02796477172525	-3.23375403881
batch1	XX	0	-0.0248332861811	-3.24419236183
batch1	XY	0	-0.31368124485	-0.586257696152
batch1	XY	0	-0.345395982265	-0.568713605404
batch1	XX	0	-0.04899908974765	-3.557361841205
batch1	XX	0	-0.02363926917315	-3.28950512409
batch1	XY	0	-0.292549341917	-0.520891308784
batch1	XX	0	-0.07174906879665	-3.30480456352
batch1	XX	0	-0.01701538823545	-3.49808621407
batch1	XY	0	-0.3542217463255	-0.551910281181
batch1	XY	0	-0.334856569767	-0.525953114033
batch1	XX	0	-0.0277172448114	-3.43638777733
batch1	XX	0	-0.0569937601686	-3.526874542235
batch1	XX	0	-0.03671503439545	-3.188917040825
batch1	XX	0	-0.0436928868294	-3.04698455334
batch1	XY	0	-0.337029963732	-0.715810894966
batch1	XY	0	-0.298189610243	-0.498676776886
batch1	XX	0	-0.0260258410126	-3.143931627275
batch1	XX	0	-0.0152956293896	-3.05920052528
batch1	XX	0	-0.0395295768976	-3.291677355765
batch1	XY	0	-0.3981873840095	-0.5537679195405
batch1	XY	0	-0.2570703029635	-0.611244976521
batch1	XX	0	-0.0176783073694	-3.218192338945
batch1	XY	0	-0.3194926977155	-0.532454788685
batch1	XX	0	-0.009003163781015	-3.36409521103
batch1	XX	0	-0.0691253095865	-3.13566684723
batch1	XY	0	-0.3023867458105	-0.524588167667
batch1	XY	0	-0.392705589533	-0.613527655602
batch1	XX	0	-0.042628813535	-3.171874403955
batch1	XX	0	-0.01757411006835	-3.257572054865
batch1	XX	0	-0.0136052630842	-3.12400484085
batch1	XY	0	-0.3642879724505	-0.92630314827
batch1	XX	0	-0.0537770055234	-3.4412727356
batch1	XX	0	-0.0569647736847	-3.28003978729
batch1	XX	0	-0.01530627580355	-3.25961399078
batch1	XX	0	-0.03898216784	-3.64540791512
batch1	XY	0	-0.317258238792	-0.5214187800885
batch1	XY	0	-0.399280130863	-0.583902955055
batch1	XY	0	-0.324573233724	-0.5144316256045
batch1	XY	0	-0.338994070888	-0.542382895947
batch1	XX	0	-0.0530232023448	-3.28697347641
batch1	XX	0	0.00482377922162	-3.13596212864
batch1	XY	0	-0.302566826344	-0.54913020134
batch1	XX	0	-0.004948765737935	-3.36315846443
batch1	XX	0	-0.0315700173378	-3.28840065002
batch1	XY	0	-0.3428080528975	-0.54842248559
batch1	XX	0	-0.0529601760209	-3.38510584831
batch1	XX	0	-0.0386874750257	-3.271575808525
batch1	XY	0	-0.382706642151	-0.644984066486
batch1	XY	0	-0.301149740815	-0.520914614201
batch1	XX	0	-0.02429527044295	-3.44356155396
batch1	XY	0	-0.378263771534	-0.6640768647195
batch1	XX	0	-0.0499637629837	-3.37552845478
batch1	XY	0	-0.371553689241	-0.555283725262
batch1	XX	0	-0.01202525896955	-3.20429444313
batch1	XY	0	-0.318083047867	-0.507581532001
batch1	XX	0	-0.02466480154545	-3.61116933823
batch1	XX	0	-0.04266207292675	-3.5333609581
batch1	XX	0	-0.0334399826825	-3.3722178936
batch1	XY	0	-0.319223985076	-0.5163307189945
batch1	XX	0	-0.0577068142593	-3.513195991515
batch1	XX	0	-0.0186919420958	-3.44402718544
batch1	XX	0	-0.00737667456269	-3.35148489475
batch1	XY	0	-0.347366154194	-0.531440228224
batch1	XY	0	-0.343790769577	-0.556855946779
batch1	XY	0	-0.387130051851	-0.594078481197
batch1	XX	0	-0.043707691133	-3.201187849045
batch1	XX	0	-0.0169712733477	-3.248251438145
batch1	XX	0	-0.0657378211617	-3.1317909956
batch1	XY	0	-0.298884570599	-0.493252128363
batch1	XX	0	-0.0307673308998	-3.14798140526
batch1	XX	0	-0.06745663285255	-3.24653530121
batch1	XY	0	-0.309361055493	-0.45185765624
batch1	XX	0	-0.0406883507967	-3.4392414093
batch1	XY	0	-0.3852376490835	-0.559213936329
batch1	XX	0	-0.00325232953764	-3.26280045509
batch1	XY	0	-0.3218552470205	-0.498725563288
batch1	XY	0	-0.350183129311	-0.580225050449
batch1	XY	0	-0.30094602704	-0.656944155693
batch1	XX	0	-0.04774491488935	-3.41057515144
batch1	XX	0	-0.03144833445545	-3.410578489305
batch1	XX	0	-0.0555923879147	-3.365683078765
batch1	XX	0	-0.12412468344	-3.18097567558
batch1	XY	0	-0.35965397954	-0.67713290453
batch1	XX	0	-0.0716068223119	-3.28004360199
batch1	XX	0	-0.0583724938333	-2.81763553619
batch1	XX	0	-0.02893131133165	-3.49284029007
batch1	XX	0	-0.0409572683275	-3.38005912304
batch1	XX	0	-0.0113257132471	-3.27423644066
batch1	XX	0	-0.0577855743468	-3.11338233948
batch1	XY	0	-0.3690514862535	-0.546089529991
batch1	XY	0	-0.354059681296	-0.5475973784925
batch1	XY	0	-0.398193746805	-0.588606476784
batch1	XY	0	-0.293423056602	-0.470776677132
batch1	XX	0	-0.0367336459458	-3.00988769531
batch1	XX	0	-0.0250505711883	-3.41682267189
batch1	XY	0	-0.358307957649	-0.525680959225
batch1	XX	0	-0.0360020939261	-3.21932959557
batch1	XX	0	-0.0505863800645	-3.23455643654
batch1	XY	0	-0.380743831396	-0.576615035534
batch1	XY	0	-0.331854701042	-0.492013663054
batch1	XX	0	-0.0480408426374	-3.333966970445
batch1	XX	0	-0.04128498956565	-3.25881242752
batch1	XX	0	-0.0332276336849	-3.217240929605
batch1	XX	0	-0.04163677059115	-3.14678812027
batch1	XY	0	-0.336963385344	-0.553769469261
batch1	XX	0	-0.009788373950865	-3.30380606651
batch1	XX	0	-0.06988495588305	-3.183608531955
batch1	XY	0	-0.3448568731545	-0.586452364922
batch1	XY	0	-0.348944798112	-0.536282300949
batch1	XY	0	-0.404220193624	-0.621526539326
batch1	XY	0	-0.360072344542	-0.558625638485
batch1	XY	0	-0.322521954775	-0.494840472937
batch1	XX	0	-0.0426566246897	-3.01381421089
batch1	XY	0	-0.406365185976	-0.620328307152
batch1	XY	0	-0.32625541091	-0.569573998451
batch1	XX	0	-0.0520610753447	-3.33216118813
batch1	XX	0	-0.032170150429	-3.25835168362
batch1	XY	0	-0.3312953561545	-0.519646644592
batch1	XX	0	-0.05338392592965	-3.300365567205
batch1	XX	0	-0.119784519076	-3.30922698975
batch1	XY	0	-0.365660309792	-0.612558841705
batch1	XX	0	-0.03124062903225	-3.50742912292
batch1	XX	0	-0.0665767751634	-3.23490691185
batch1	XX	0	0.00854693632573	-3.192618250845
batch1	XX	0	-0.02359665744005	-3.21477818489
batch1	XY	0	-0.355346471071	-0.537911176682
batch1	XX	0	-0.06144710071385	-3.31568109989
batch1	XX	0	-0.0480965860188	-3.25225663185
batch1	XX	0	-0.0163168106228	-3.4996805191
batch1	XX	0	-0.0245226630941	-3.27482843399
batch1	XX	0	-0.05911767482755	-3.22511398792
batch1	XY	0	-0.401752650738	-0.619868457317
batch1	XX	0	-0.0275531113148	-3.175848722455
batch1	XY	0	-0.318532824516	-0.4852230846885
batch1	XY	0	-0.3120432943105	-0.498183697462
batch1	XX	0	-0.007124012336135	-3.4291049242
batch1	XX	0	-0.0408244840801	-2.96901869774
batch1	XY	0	-0.368874847889	-0.55878674984
batch1	XX	0	-0.076381534338	-3.45505833626
batch1	XY	0	-0.379693299532	-0.594559699297
batch1	XX	0	-0.0879465639591	-3.1225259304
batch1	XX	0	-0.0267963698134	-3.33988428116
batch1	XY	0	-0.334689676762	-0.545835494995
batch1	XY	0	-0.411288112402	-0.580082118511
batch1	XY	0	-0.307520925999	-0.487313181162
batch1	XY	0	-0.31391453743	-0.643390595913
batch1	XY	0	-0.309243157506	-0.495356410742
batch1	XX	0	-0.0453757271171	-3.23428535461
batch1	XY	0	-0.267620444298	-0.498800724745
batch1	XY	0	-0.312663286924	-0.5043657422065
batch1	XX	0	-0.0252289446071	-3.42285823822
batch1	XX	0	-0.0188355110586	-3.22446107864
batch1	XX	0	-0.0151678370312	-3.58484351635
batch1	XX	0	-0.0498538687825	-3.236696839335
batch1	XY	0	-0.308767557144	-0.4817732572555
batch1	XY	0	-0.3075472712515	-0.556889146566
batch1	XX	0	-0.02919927332555	-3.4666891098
batch1	XX	0	-0.0248726103455	-3.297504901885
batch1	XY	0	-0.284741252661	-0.483441412449
batch1	XX	0	-0.0345388688147	-3.07685089111
batch1	XY	0	-0.346090987325	-0.56950968504
batch1	XX	0	-0.0216929577291	-3.23560333252
batch1	XY	0	-0.3859880268575	-0.679685294628
batch1	XX	0	-0.024114869535	-3.38027000427
batch1	XX	0	-0.0108525780961	-3.23031163216
batch1	XX	0	-0.1348930224775	-2.89291381836
batch1	XX	0	-0.03582326695325	-3.433293461795
batch1	XX	0	-0.0283638769761	-3.552725553515
batch1	XX	0	-0.0144151300192	-3.27853417397
batch1	XX	0	-0.0347786732018	-3.38291788101
batch1	XY	0	-0.327036291361	-0.532412678003
batch1	XX	0	-0.05540378578005	-2.94861066341
batch1	XX	0	-0.0756199993193	-3.384479761125
batch1	XX	0	-0.0499410182238	-3.61575031281
batch1	XY	0	-0.369962662458	-0.776979625225
batch1	XY	0	-0.327057868242	-0.535824120045
batch1	XY	0	-0.3024618327615	-0.476182639599
batch1	XX	0	-0.07478546351195	-3.644255638125
batch1	XX	0	-0.031812492758	-3.386966586115
batch1	XX	0	-0.03144481778145	-3.54088926315
batch1	XY	0	-0.355725944042	-0.618380904198
batch1	XX	0	-0.07525965571405	-3.3132314682
batch1	XX	0	-0.0357201732695	-3.65986430645
batch1	XY	0	-0.344789773226	-0.548590302467
batch1	XY	0	-0.3564926534895	-0.567774653435
batch1	XY	0	-0.366215080023	-0.614789247513
batch1	XY	0	-0.402942240238	-0.623344004154
batch1	XX	0	-0.02485091425475	-3.73543190956
batch1	XY	0	-0.276620537043	-0.488612264395
batch1	XX	0	-0.0357683449984	-3.1701772213
batch1	XX	0	-0.0758376829326	-3.20187139511
batch1	XX	0	-0.0317867361009	-3.81353831291
batch1	XX	0	-0.0163517296314	-3.109176158905
batch1	XY	0	-0.370165556669	-0.577988147736
batch1	XY	0	-0.291355162859	-0.503520667553
batch1	XX	0	-0.04500497877595	-3.18575739861
batch1	XX	0	-0.03472555801275	-3.21722865105
batch1	XX	0	-0.0183018166572	-3.347574710845
batch1	XX	0	-0.026459749788	-3.12962758541
batch1	XY	0	-0.360605627298	-0.593608081341
batch1	XX	0	-0.0595173835754	-3.19418883324
batch1	XY	0	-0.318807929754	-0.510603189468
batch1	XY	0	-0.367918014526	-0.542844682932
batch1	XY	0	-0.333425819874	-0.517128288746
batch1	XX	0	-0.0220826044679	-3.36419343948
batch1	XX	0	-0.08080700412395	-3.101723074915
batch1	XX	0	-0.0307216085494	-3.12693572044
batch1	XY	0	-0.3442304581405	-0.543974399567
batch1	XX	0	-0.0200825817883	-3.236397981645
batch1	XX	0	-0.0461918227375	-3.47125816345
batch1	XY	0	-0.3820573687555	-0.63743942976
batch1	XX	0	-0.0251831784844	-3.56709837914
batch1	XY	0	-0.312613219023	-0.509892702103
batch1	XY	0	-0.3333542644975	-0.541593790054
batch1	XX	0	-0.0553117953241	-3.336394906045
batch1	XY	0	-0.3256746828555	-0.540539383888
batch1	XX	0	-0.07620483636855	-3.30160331726
batch1	XY	0	-0.36076579988	-0.5628832280635
batch1	XX	0	-0.0604640059173	-3.185151576995
batch1	XX	0	-0.058397969231	-3.48446893692
batch1	XY	0	-0.3306732326745	-0.533146977425
batch1	XX	0	-0.06870137527585	-3.21203005314
batch1	XX	0	-0.0697676241398	-3.15870738029
batch1	XX	0	-0.0277821570635	-3.35421156883
batch1	XX	0	-0.0335003584623	-3.29282212257
batch1	XX	0	-0.0290389638394	-3.15426492691
batch1	XX	0	-0.0169088896364	-3.39693415165
batch1	XX	0	-0.0400836504996	-3.09680855274
batch1	XY	0	-0.269453778863	-0.42721401155
batch1	XX	0	-0.0229314938188	-3.38498330116
batch1	XY	0	-0.356575906277	-0.585040092468
batch1	XX	0	-0.00151932053268	-3.452152609825
batch1	XY	0	-0.335458546877	-0.53744405508
batch1	XX	0	-0.0511486344039	-3.40317618847
batch1	XX	0	-0.0403377749026	-3.265584230425
batch1	XX	0	-0.0496978349984	-3.39497208595
batch1	XY	0	-0.332172065973	-0.777109414339
batch1	XX	0	-0.04833571985365	-3.32078576088
batch1	XX	0	-0.0345851983875	-3.34900212288
batch1	XX	0	-0.02448955737055	-3.19505882263
batch1	XX	0	-0.0650141313672	-3.16247296333
batch1	XX	0	-0.0386467985809	-3.604434132575
batch1	XX	0	-0.0220293402672	-3.28726696968
batch1	XX	0	-0.02600097469985	-3.29849529266
batch1	XY	0	-0.36009696126	-0.6013841032985
batch1	XX	0	-0.0284417998046	-3.17692017555
batch1	XY	0	-0.2730303406715	-0.518625617027
batch1	XX	0	-0.0146470954642	-3.381987690925
batch1	XY	0	-0.298064857721	-0.89844083786
batch1	XX	0	-0.0343964602798	-3.315064549445
batch1	XX	0	-0.08012998476625	-3.21906590462
batch1	XX	0	-0.0501898489892	-3.28125739098
batch1	XY	0	-0.321202069521	-0.516217529774
batch1	XX	0	-0.0583827458322	-3.25548005104
batch1	XY	0	-0.384242296219	-0.668043792248
batch1	XX	0	-0.036411896348	-3.69934535027
batch1	XX	0	-0.0404794439673	-3.30706524849
batch1	XX	0	-0.03638985008	-3.348014235495
batch1	XX	0	-0.0378054305911	-3.10971236229
batch1	XY	0	-0.3686200976375	-2.3930337429
batch1	XX	0	-0.0525630824268	-3.246795535085
batch1	XX	0	-0.0310668684542	-3.2215436697
batch1	XY	0	-0.27719476819	-0.436659872532
batch1	XX	0	-0.03884563408795	-3.31669950485
batch1	XY	0	-0.325574189425	-0.526898264885
batch1	XY	0	-0.355673998594	-0.7505482435225
batch1	XY	0	-0.408673524857	-0.604676783085
batch1	XX	0	-0.0450308844447	-3.34186077118
batch1	XX	0	-0.0189194120467	-3.34687232971
batch1	XY	0	-0.2963369488715	-0.485544770956
batch1	XX	0	-0.0305832196027	-3.605750799175
batch1	XX	0	-0.0220144111663	-3.51428127289
batch1	XX	0	-0.012040737085	-3.233667612075
batch1	XX	0	-0.02971454244105	-3.05249834061
batch1	XX	0	-0.0326359476894	-3.199771046635
batch1	XX	0	-0.04800532758235	-3.511283874515
batch1	XY	0	-0.318375647068	-0.5173381567
batch1	XY	0	-0.3505371809005	-0.555826306343
batch1	XY	0	-0.350169822574	-0.522403657436
batch1	XX	0	-0.03007264528425	-3.31290769577
batch1	XY	0	-0.308793857694	-0.487223267555
batch1	XX	0	-0.001344111457005	-3.369141936305
batch1	XY	0	-0.3489760160445	-0.550873279572
batch1	XX	0	-0.0450750216842	-3.47746884823
batch1	XX	0	-0.04840579256415	-2.8065148592
batch1	XX	0	-0.04128043167295	-3.403601169585
batch1	XY	0	-0.296041995287	-0.491875201464
batch1	XX	0	-0.061681099236	-3.54325807095
batch1	XY	0	-0.32715266943	-0.525590956211
batch1	XX	0	-0.0230032261461	-3.37041258812
batch1	XY	0	-0.3714940547945	-0.576157510281
batch1	XX	0	-0.0581297650933	-3.25611639023
batch1	XX	0	-0.0150757692754	-3.23949408531
batch1	XX	0	-0.0170857813209	-3.24122214317
batch1	XX	0	-0.031026892364	-3.20248150826
batch1	XX	0	-0.0548084750772	-3.45799016953
batch1	XX	0	-0.0313907675445	-3.251566410065
batch1	XX	0	-0.0316408183426	-3.32014489174
batch1	XX	0	-0.0193579848856	-3.268234014515
batch1	XX	0	-0.0268978616223	-3.15710234642
batch1	XY	0	-0.326012954116	-0.618563354015
batch1	XX	0	-0.01882209442555	-3.22848677635
batch1	XY	0	-0.311793342233	-0.511949747801
batch1	XX	0	-0.0433627143502	-3.191064119335
batch1	XX	0	-0.0585568733513	-3.17685627937
batch1	XY	0	-0.4216607660055	-0.584405183792
batch1	XY	0	-0.282056808472	-0.4642547667025
batch1	XY	0	-0.3135659396645	-0.520900189877
batch1	XX	0	-0.0317556168884	-3.22855496407
batch1	XY	0	-0.392208650708	-0.601450800896
batch1	XX	0	-0.0210654931143	-3.20162987709
batch1	XX	0	-0.0257243709639	-3.663217663765
batch1	XY	0	-0.350099295378	-0.534003853798
batch1	XY	0	-0.338093519211	-0.467348605394
batch1	XY	0	-0.3452713191505	-0.57059442997
batch1	XY	0	-0.313844889402	-0.515187799931
batch1	XY	0	-0.371855437756	-0.5645759999755
batch1	XX	0	-0.0844865143299	-3.427303314205
batch1	XX	0	-0.0344794653356	-3.497985124585
batch1	XX	0	-0.0407554879785	-2.962322831155
batch1	XX	0	-0.0369986481965	-3.326650500295
batch1	XX	0	-0.0312808305025	-3.74624204636
batch1	XX	0	-0.0414240993559	-3.56320595741
batch1	XX	0	-0.0398558266461	-3.37326002121
batch1	XY	0	-0.339420154691	-0.5886379778385
batch1	XX	0	-0.0436736531556	-3.18364810944
batch1	XX	0	-0.03502331860365	-3.183596253395
batch1	XX	0	-0.0516556724906	-3.15488862991
batch1	XX	0	-0.01304560201245	-3.19631743431
batch1	XY	0	-0.356890499592	-0.585010051727
batch1	XX	0	-0.08495665714145	-3.1133878231
batch1	XX	0	-0.0299328705296	-3.28825092316
batch1	XX	0	-0.05791415460405	-3.456647634505
batch1	XX	0	-0.109754513949	-3.03118777275
batch1	XX	0	-0.010171873495	-3.297361254695
batch1	XY	0	-0.3674012720585	-0.5980681777
batch1	XX	0	-0.0383460372686	-3.47359395027
batch1	XX	0	-0.0520572885871	-3.34457063675
batch1	XX	0	-0.0396178737283	-3.34234368801
batch1	XX	0	-0.06493344157935	-3.25774383545
batch1	XY	0	-0.333061337471	-0.489312231541
batch1	XY	0	-0.3244526833295	-0.548037946224
batch1	XY	0	-0.313335984945	-0.492926687002
batch1	XX	0	-0.00798857118934	-3.261739254
batch1	XX	0	-0.0277897845954	-3.31906545162
batch1	XX	0	-0.0745750442147	-3.13399982452
batch1	XX	0	-0.0539698153734	-3.40245437622
batch1	XY	0	-0.325225144625	-0.484895810485
batch1	XX	0	-0.0397118292749	-3.18607771397
batch1	XY	0	-0.2686020433905	-0.4350373595955
batch1	XY	0	-0.355193138123	-0.662259697914
batch1	XX	0	-0.05867566913365	-3.24561238289
batch1	XX	0	-0.0322205349803	-2.985936284065
batch1	XX	0	-0.081234510988	-3.32699275017
batch1	XX	0	-0.01784092746675	-3.353312253955
batch1	XX	0	-0.0345142967999	-3.237700343135
batch1	XY	0	-0.371838673949	-0.572224020958
batch1	XX	0	-0.07241217419505	-3.29778969288
batch1	XX	0	-0.0363317355514	-3.20442914963
batch1	XX	0	-0.0590392872691	-3.37306261063
batch1	XX	0	-0.0111907757819	-3.35172080994
batch1	XY	0	-0.384556919336	-0.612276852131
batch1	XX	0	-0.0204100869596	-3.24049520493
batch1	XX	0	-0.0100147463381	-3.357255220415
batch1	XX	0	-0.0468917414546	-3.35404992104
batch1	XX	0	-0.0768122673035	-3.36273932457
batch1	XX	0	-0.0246012099087	-3.45785820484
batch1	XX	0	-0.0431730020791	-3.410368323325
batch1	XX	0	0.00258739315905	-3.2976064682
batch1	XY	0	-0.345042705536	-0.546369791031
batch1	XY	0	-0.348382085562	-0.616802841425
batch1	XX	0	-0.0554931014776	-3.45375370979
batch1	XX	0	-0.0375581048429	-3.23951125145
batch1	XX	0	-0.0381269603968	-3.29735708237
batch1	XX	0	-0.0377333983779	-3.24779832363
batch1	XX	0	-0.01315081724895	-3.27677750587
batch1	XY	0	-0.336609944701	-0.54381942749
batch1	XY	0	-0.32676845789	-0.552784085274
batch1	XY	0	-0.375419422984	-0.6094117760655
batch1	XY	0	-0.359613269567	-0.6131505072115
batch1	XY	0	-0.348260894418	-0.542405724525
batch1	XX	0	-0.0385327301919	-3.28163504601
batch1	XY	0	-0.39486721158	-0.552614033222
batch1	XY	0	-0.318007469177	-0.541584610939
batch1	XY	0	-0.334600150585	-0.531966924667
batch1	XX	0	-0.1101534217595	-2.96435904503
batch1	XX	0	-0.0284303985536	-3.14770340919
batch1	XX	0	-0.0489804968238	-3.24217391014
batch1	XX	0	-0.07367359474305	-3.29020130634
batch1	XY	0	-0.3468447327615	-0.7447246313095
batch1	XX	0	-0.00482296478003	-3.451797246935
batch1	XY	0	-0.330438643694	-0.532010525465
batch1	XY	0	-0.319507300854	-0.530715882778
batch1	XX	0	-0.0520128458738	-3.427142381665
batch1	XY	0	-0.33243958652	-0.500089645386
batch1	XX	0	-0.0446482524276	-3.22172212601
batch1	XX	0	-0.0379749275744	-3.54524111748
batch1	XX	0	-0.0465599894524	-3.31659722328
batch1	XX	0	-0.0514858998358	-3.694012999535
batch1	XX	0	-0.03087020106615	-3.36982297897
batch1	XX	0	-0.0192263908684	-3.19774031639
batch1	XX	0	-0.0208710562438	-3.01632213593
batch1	XX	0	-0.0297078276053	-3.67026090622
batch1	XX	0	-0.0428437441587	-3.51183152199
batch1	XY	0	-0.310079216957	-0.500755429268
batch1	XX	0	-0.0272736689076	-3.20479416847
batch1	XY	0	-0.336961314082	-0.483016967773
batch1	XY	0	-0.39782859385	-0.604090809822
batch1	XX	0	-0.0548383072019	-3.237547516825
batch1	XY	0	-0.364887818694	-0.565688371658
batch1	XX	0	-0.0244237426668	-3.09104824066
batch1	XX	0	-0.02338671498	-3.242265105245
batch1	XX	0	-0.0200500581414	-3.300776839255
batch1	XX	0	-0.0383223704994	-3.580930233
batch1	XY	0	-0.349270880222	-0.638485431671
batch1	XX	0	-0.0621103346348	-3.21291446686
batch1	XY	0	-0.290454536676	-0.459447175264
batch1	XY	0	-0.369483679533	-0.605334728956
batch1	XX	0	-0.0572974942625	-3.09770965576
batch1	XX	0	-0.0593919306993	-3.09675765038
batch1	XX	0	-0.0324112735689	-3.61615777016
batch1	XX	0	-0.0278825350106	-3.226885318755
batch1	XX	0	-0.0350518655032	-3.537484288215
batch1	XY	0	-0.2672426104545	-0.493530541658
batch1	XX	0	-0.03578959032895	-3.33696758747
batch1	XY	0	-0.397470459342	-0.637181043625
batch1	XX	0	-0.039459053427	-3.46598243713
batch1	XX	0	-0.0347770005465	-3.331382393835
batch1	XX	0	-0.02924828231335	-3.23648381233
batch1	XY	0	-0.293580710888	-0.469358280301
batch1	XX	0	-0.0414855610579	-3.33209645748
batch1	XX	0	-0.0666532367468	-3.20880079269
batch1	XX	0	-0.02825373131785	-3.32224035263
batch1	XX	0	-0.0582933407277	-3.22274327278
batch1	XX	0	-0.0272134225816	-3.446544885635
batch1	XX	0	-0.01034681545575	-3.493088006975
batch1	XX	0	-0.0498408284038	-3.19381928444
batch1	XY	0	-0.3466265201565	-0.565730512142
batch1	XX	0	-0.05971916019915	-3.384298563005
batch1	XX	0	-0.0198512673378	-3.133448839185
batch1	XY	0	-0.3250129669905	-0.530750930309
batch1	XX	0	-0.0191511865705	-3.04745042324
batch1	XX	0	-0.066008657217	-3.498347878455
batch1	XY	0	-0.316862940788	-0.6457667052745
batch1	XY	0	-0.3786816447975	-0.606457412243
batch1	XX	0	-0.0535910055041	-3.171649098395
batch1	XX	0	-0.0376124754548	-3.568078160285
batch1	XX	0	-0.0176373049617	-3.57736945152
batch1	XX	0	-0.0629501491785	-3.5036290884
batch1	XY	0	-0.350825294852	-0.553163290024
batch1	XY	0	-0.311987295747	-0.534733057022
batch1	XX	0	-0.01528081158175	-3.12877297401
batch1	XX	0	-0.0305867772549	-3.39841914177
batch1	XX	0	-0.0627440586686	-3.02995681763
batch1	XY	0	-0.378408432007	-0.542580187321
batch1	XX	0	-0.0476541221142	-3.21791887283
batch1	XX	0	-0.0215869434178	-3.132302880285
batch1	XY	0	-0.306911796331	-0.872581243515
batch1	XX	0	-0.0127902096137	-3.43461549282
batch1	XX	0	-0.002437978051605	-3.51051735878
batch1	XY	0	-0.32644623518	-0.558435559273
batch1	XX	0	-0.0138735184446	-3.394272089
batch1	XX	0	-0.0367708690464	-3.39507365227
batch1	XY	0	-0.38765925169	-0.610827922821
batch1	XX	0	-0.0194938201457	-3.31020712852
batch1	XX	0	-0.0403766855597	-3.48859238625
batch1	XX	0	-0.0218332465738	-3.202310085295
batch1	XX	0	-0.0514044482261	-3.39558541775
batch1	XX	0	-0.0114370873198	-3.21587061882
batch1	XX	0	-0.0312573695555	-3.52630400658
batch1	XY	0	-0.325427740812	-1.18936192989
batch1	XY	0	-0.302412182093	-0.501876950264
batch1	XY	0	-0.334382802248	-0.549695611
batch1	XY	0	-0.393844455481	-0.6497175991535
batch1	XX	0	-0.072898067534	-3.49649250507
batch1	XY	0	-0.3193572312595	-0.5171711742875
batch1	XX	0	-0.03046926017855	-3.1754155159
batch1	XX	0	-0.040889326483	-3.58626747131
batch1	XX	0	-0.039803314954	-3.6869648695
batch1	XX	0	-0.0383984036744	-3.47440969944
batch1	XY	0	-0.320894509554	-0.544376134872
batch1	XX	0	-0.0262046419084	-3.292327046395
batch1	XX	0	-0.0652758330107	-3.158084511755
batch1	XX	0	-0.0167475901544	-3.41048955917
batch1	XX	0	-0.0316769443452	-3.128093361855
batch1	XX	0	-0.03739404119555	-3.94509983063
batch1	XX	0	-0.0330665260553	-3.078723311425
batch1	XX	0	-0.0352032408118	-3.03983592987
batch1	XX	0	-0.0176954548806	-3.37255978584
batch1	XY	0	-0.337302014232	-0.69696778059
batch1	XY	0	-0.3208565860985	-0.576259076595
batch1	XX	0	-0.0607683844864	-3.2982199192
batch1	XX	0	-0.00143935263623	-3.198781847955
batch1	XX	0	-0.02311908826235	-3.48271822929
batch1	XX	0	-0.03132666088645	-3.68789219856
batch1	XY	0	-0.375051468611	-0.581321895123
batch1	XX	0	-0.0185321867466	-3.51225042343
batch1	XX	0	-0.0175868179649	-3.17713093758
batch1	XX	0	-0.01411677151915	-3.459143161775
batch1	XX	0	-0.0441547520459	-3.475449323655
batch1	XX	0	-0.0408622585237	-3.45286560059
batch1	XX	0	-0.0308869797736	-3.08205676079
batch1	XY	0	-0.302186220884	-0.475071057677
batch1	XY	0	-0.338949352503	-0.503520548344
batch1	XY	0	-0.303887397051	-0.512476146221
batch1	XY	0	-0.306546971202	-0.502376079559
batch1	XX	0	-0.0240373108536	-3.1591296196
batch1	XY	0	-0.368112891912	-0.632763922215
batch1	XX	0	-0.0454813316464	-3.166199445725
batch1	XX	0	-0.05098119191825	-3.11892199516
batch1	XY	0	-0.361961260438	-0.581111133099
batch1	XY	0	-0.349896103144	-0.594428956509
batch1	XX	0	-0.0565158724785	-2.87910175323
batch1	XX	0	-0.0213658604771	-3.28714847565
batch1	XX	0	-0.0431866906583	-3.72537565231
batch1	XY	0	-0.3540331870315	-0.530012875795
batch1	XX	0	-0.0439571347088	-3.29834890366
batch1	XY	0	-0.30811008811	-0.530707478523
batch1	XX	0	-0.03227250278	-3.48172163963
batch1	XX	0	-0.0272116707638	-3.241889476775
batch1	XX	0	-0.04879106767475	-3.50362968445
batch1	XX	0	-0.03968570940195	-3.219745516775
batch1	XY	0	-0.359436303377	-0.560447335243
batch1	XY	0	-0.414613097906	-0.61307144165
batch1	XY	0	-0.336578369141	-0.517994821072
batch1	XX	0	-0.0758032873273	-3.384654283525
batch1	XY	0	-0.333668380976	-0.532688856125
batch1	XY	0	-0.316107571125	-0.516962885857
batch1	XX	0	-0.0593390185386	-3.03819692135
batch1	XX	0	-0.00939506618306	-3.6212297678
batch1	XX	0	-0.0849002897739	-3.42824578285
batch1	XY	0	-0.3605615198615	-0.543182611465
batch1	XX	0	-0.03322697430845	-3.24778938293
batch1	XX	0	-0.0473187305033	-3.0694334507
batch1	XX	0	-0.0720332860947	-3.10420846939
batch1	XX	0	-0.01849050819875	-3.18123531342
batch1	XX	0	-0.0480974316597	-3.41269540787
batch1	XX	0	-0.0126365283504	-3.385895729065
batch1	XX	0	-0.0128676863387	-3.1627497673
batch1	XX	0	-0.0669353194535	-3.266239285465
batch1	XX	0	-0.0552776642144	-3.543029904365
batch1	XX	0	-0.0279511827976	-3.430873155595
batch1	XX	0	-0.0152019895613	-3.865111112595
batch1	XX	0	-0.0223676376045	-3.351787924765
batch1	XX	0	-0.0466418750584	-3.15910196304
batch1	XX	0	-0.02863418962805	-3.31183791161
batch1	XX	0	-0.02392684016375	-3.27144265175
batch1	XY	0	-0.319324463606	-0.539684355259
batch1	XY	0	-0.276524871588	-0.44950813055
batch1	XY	0	-0.3272063583135	-0.572402477264
batch1	XX	0	-0.0223905183375	-3.05842983723
batch1	XX	0	-0.05954735912385	-3.24396586418
batch1	XY	0	-0.368494361639	-0.608478307724
batch1	XY	0	-0.311158567667	-0.49742731452
batch1	XX	0	-0.05132033117115	-3.314063668255
batch1	XX	0	-0.03752840682865	-3.520847201345
batch1	XX	0	-0.0534456335008	-3.343481421475
batch1	XX	0	-0.0519745126367	-3.19186806679
batch1	XY	0	-0.322768986225	-0.515651166439
batch1	XY	0	-0.4089325517415	-0.608654916286
batch1	XY	0	-0.341417938471	-0.5596406161785
batch1	XX	0	-0.0411771275103	-3.03797841072
batch1	XX	0	-0.02614334598185	-3.03088057041
batch1	XX	0	-0.0225784797221	-3.425622463225
batch1	XY	0	-0.314356029034	-0.485922053456
batch1	XX	0	-0.01818116009235	-3.29212331772
batch1	XX	0	-0.05011279135945	-3.12480735779
batch1	XY	0	-0.3159927725795	-0.5030900835995
batch1	XY	0	-0.383057206869	-0.532060444355
batch1	XY	0	-0.353211462498	-0.490045905113
batch1	XX	0	-0.0325827784836	-3.44346499443
batch1	XY	0	-0.358122438192	-0.584556341171
batch1	XX	0	-0.03679936379195	-3.255566239355
batch1	XX	0	-0.0476431883872	-3.6066429615
batch1	XY	0	-0.393706977367	-0.63585627079
batch1	XX	0	-0.056955203414	-3.49921357632
batch1	XX	0	-0.0654612779617	-3.38974380493
batch1	XX	0	-0.0244815107435	-3.22904348373
batch1	XY	0	-0.330756664276	-0.545701444149
batch1	XX	0	-0.0295109059662	-3.294891119
batch1	XY	0	-0.412178605795	-0.662166237831
batch1	XX	0	-0.0426947567612	-3.32063829899
batch1	XX	0	0.0073021883145	-3.48078680038
batch1	XX	0	-0.04618281312285	-3.56502652168
batch1	XY	0	-0.3117942512035	-0.53170722723
batch1	XX	0	-0.0148884803057	-3.58833646774
batch1	XX	0	-0.03573625907305	-3.05810332298
batch1	XX	0	-0.0569369532168	-3.242012500765
batch1	XX	0	-0.035721141845	-3.37024664879
batch1	XX	0	-0.0447411611676	-3.094490528105
batch1	XX	0	-0.0321090389043	-3.51989507675
batch1	XX	0	-0.0371543765068	-3.11247599125
batch1	XY	0	-0.3528572022915	-0.578773111105
batch1	XX	0	-0.0159060694277	-2.59539330006
batch1	XX	0	-0.03333662077785	-3.39373803139
batch1	XX	0	-0.02918672561645	-3.71644282341
batch1	XX	0	-0.041152972728	-3.48865842819
batch1	XY	0	-0.310613632202	-0.531753361225
batch1	XX	0	0.0176630867645	-3.20233440399
batch1	XX	0	-0.0272401496768	-3.24853277206
batch1	XX	0	-0.0345457829535	-3.38124036789
batch1	XX	0	-0.00467457203194	-3.309888482095
batch1	XY	0	-0.3947702646255	-0.61163777113
batch1	XX	0	-0.05678127147255	-3.1666893959
batch1	XY	0	-0.342159301043	-0.588298559189
batch1	XX	0	-0.0354094430804	-3.24322915077
batch1	XX	0	-0.023993069306	-3.24480175972
batch1	XX	0	-0.0293635930866	-3.59001898766
batch1	XX	0	-0.0331252142787	-3.18872022629
batch1	XX	0	-0.0349525734782	-3.03189325333
batch1	XX	0	-0.0800873041153	-3.06493663788
batch1	XX	0	-0.0281386850402	-3.36429357529
batch1	XY	0	-0.305450871587	-0.485002964735
batch1	XX	0	-0.0221806652844	-3.2429163456
batch1	XY	0	-0.333198457956	-0.525954961777
batch1	XX	0	-0.04790647141635	-3.407391428945
batch1	XX	0	-0.0401392653584	-3.31402170658
batch1	XX	0	-0.0656990297139	-3.54313349724
batch1	XX	0	-0.0323748216033	-3.12762022018
batch1	XX	0	-0.02689172979445	-3.43378710747
batch1	XY	0	-0.33965703845	-0.559542655945
batch1	XX	0	-0.085592970252	-3.37205576897
batch1	XX	0	-0.0478402487934	-3.229212164875
batch1	XX	0	-0.0489236973226	-3.18141293526
batch1	XY	0	-0.327639847994	-0.6464321017265
batch1	XX	0	-0.0390711799264	-3.22439837456
batch1	XY	0	-0.33108484745	-0.532492697239
batch1	XX	0	-0.0275790560991	-3.66132974625
batch1	XX	0	-0.04978216812015	-2.90975928307
batch1	XX	0	-0.0461654551327	-3.352409124375
batch1	XY	0	-0.359007447958	-0.5910089313985
batch1	XX	0	-0.0674256384373	-3.29233622551
batch1	XX	0	-0.02031428273765	-3.52956080437
batch1	XX	0	-0.0433075539768	-3.02262759209
batch1	XX	0	-0.0378681048751	-3.43093430996
batch1	XX	0	-0.043089363724	-3.24645137787
batch1	XY	0	-0.361088529229	-0.6006513834
batch1	XX	0	-0.05301405861975	-3.38344430923
batch1	XX	0	-0.02506640646605	-3.75431466103
batch1	XY	0	-0.314612939954	-0.503616034985
batch1	XX	0	-0.022602500394	-3.29191970825
batch1	XX	0	-0.0321660153568	-3.48981940746
batch1	XY	0	-0.389195024967	-0.546614408493
batch1	XX	0	-0.0468671321869	-3.25037932396
batch1	XY	0	-0.288306236267	-0.49696418643
batch1	XX	0	-0.00970141030848	-3.92224121094
batch1	XX	0	-0.0233535487205	-3.42737746239
batch1	XX	0	-0.0087614627555	-3.270359635355
batch1	XX	0	-0.0297412723303	-3.30334353447
batch1	XX	0	-0.02270151302215	-3.03715348244
batch1	XX	0	-0.0202842820436	-3.60571289062
batch1	XY	0	-0.3882470726965	-0.596767663956
batch1	XY	0	-0.382576197386	-0.595684766769
batch1	XY	0	-0.2943658828735	-0.43746432662
batch1	XX	0	-0.0298113245517	-3.06202602386
batch1	XX	0	-0.0478593595326	-3.12462878227
batch1	XX	0	-0.0663213208318	-2.92180931568
batch1	XX	0	-0.0615388564765	-3.29487061501
batch1	XY	0	-0.3500341176985	-0.51488918066
batch1	XX	0	-0.050536505878	-3.11406111717
batch1	XX	0	-0.00504402932711	-3.231441020965
batch1	XX	0	-0.05597695335745	-3.53784942627
batch1	XX	0	-0.0204631155357	-3.32715797424
batch1	XY	0	-0.328477233648	-0.516079306602
batch1	XX	0	-0.03623468987645	-3.41982150078
batch1	XX	0	-0.03400153853	-3.20996999741
batch1	XX	0	-0.03530946560205	-3.161942958835
batch1	XX	0	-0.042341299355	-3.23257899284
batch1	XX	0	-0.02787780109795	-3.08602118492
batch1	XX	0	-0.04641723260285	-3.15658330917
batch1	XY	0	-0.3203893899915	-0.496546775103
batch1	XX	0	-0.0718234032393	-3.30401682854
batch1	XX	0	-0.0451385919005	-3.73693704605
batch1	XX	0	-0.0168222356588	-3.35100412369
batch1	XY	0	-0.335908442736	-0.588641792536
batch1	XX	0	-0.0644093081355	-3.17717623711
batch1	XX	0	-0.05989340506495	-3.05725169182
batch1	XX	0	-0.03063552547245	-3.21827840805
batch1	XX	0	-0.0448808260262	-3.157465219495
batch1	XX	0	-0.0218600481749	-3.486170649525
batch1	XX	0	-0.04239735379815	-3.622217059135
batch1	XX	0	-0.06196342594925	-3.55882036686
batch1	XX	0	-0.02013625297695	-3.40243422985
batch1	XX	0	-0.0255638770759	-3.498712420465
batch1	XY	0	-0.444781899452	-0.621051907539
batch1	XX	0	-0.0208084154874	-3.172985076905
batch1	XY	0	-0.3396184146405	-0.476913452148
batch1	XX	0	-0.0464046671987	-3.38663327694
batch1	XX	0	-0.0247737113386	-3.34224009514
batch1	XY	0	-0.301664605737	-0.484524875879
batch1	XX	0	-0.0506637748331	-3.72810482979
batch1	XX	0	-0.0446616895497	-3.232614994045
batch1	XY	0	-0.292991235852	-0.493097931147
batch1	XX	0	-0.0424603186548	-3.08090090752
batch1	XY	0	-0.336308121681	-0.543620884418
batch1	XY	0	-0.380105689168	-0.5478236377235
batch1	XX	0	-0.04567866958675	-3.586141347885
batch1	XX	0	-0.03317422419785	-3.51218175888
batch1	XX	0	-0.0377364903688	-3.0604057312
batch1	XY	0	-0.264389425516	-0.432704538107
batch1	XY	0	-0.3494646400215	-0.561851799488
batch1	XY	0	-0.326369255781	-0.533362627029
batch1	XY	0	-0.326995283365	-0.57927185297
batch1	XX	0	-0.0346824396402	-3.65972530842
batch1	XY	0	-0.369147896767	-0.608451962471
batch1	XX	0	-0.0397835150361	-3.45229673386
batch1	XX	0	-0.0535302311182	-3.50531673431
batch1	XX	0	-0.0213145874441	-3.063731431965
batch1	XY	0	-0.2875490933655	-0.464028298855
batch1	XY	0	-0.3640670925375	-0.609372615814
batch1	XY	0	-0.312263160944	-0.495547950268
batch1	XX	0	-0.0404256302863	-3.22868001461
batch1	XY	0	-0.279207214713	-0.458332747221
batch1	XX	0	-0.0342158041894	-3.33959197998
batch1	XX	0	-0.0436331052333	-3.66187143326
batch1	XX	0	-0.0317700766027	-3.4328122139
batch1	XX	0	-0.0357320271432	-3.260420680045
batch1	XX	0	-0.0306762829423	-3.52291584015
batch1	XX	0	-0.0598627924919	-2.90263319016
batch1	XY	0	-0.368658557534	-0.630552530289
batch1	XY	0	-0.302978038788	-0.558062672615
batch1	XX	0	-0.0218722708523	-3.0805284977
batch1	XY	0	-0.383604049683	-0.6246265769
batch1	XY	0	-0.345023036003	-0.512168943882
batch1	XX	0	-0.032224137336	-3.47202563286
batch1	XX	0	-0.0615974552929	-3.257125616075
batch1	XX	0	-0.0205517765135	-3.40242934227
batch1	XX	0	-0.0581094436347	-3.32407951355
batch1	XY	0	-0.369725972414	-0.57663756609
batch1	XX	0	-0.0350262261927	-3.12339735031
batch1	XY	0	-0.363457798958	-0.553097963333
batch1	XX	0	-0.0536687411368	-3.57500696182
batch1	XY	0	-0.408980563283	-0.610484331846
batch1	XY	0	-0.2846470326185	-0.644689917564
batch1	XY	0	-0.406771540642	-0.656729161739
batch1	XY	0	-0.4032452702525	-0.633180081844
batch1	XY	0	-0.331805720925	-0.541324198246
batch1	XX	0	-0.02306482568385	-3.40510129929
batch1	XX	0	-0.0227469392121	-2.63654100895
batch1	XX	0	-0.04256752319635	-3.28475987911
batch1	XY	0	-0.318003296852	-0.5102739036085
batch1	XY	0	-0.327017620206	-0.521415889263
batch1	XY	0	-0.376900941133	-0.63186019659
batch1	XY	0	-0.3320875167845	-0.483111441135
batch1	XY	0	-0.362981826067	-0.592707633972
batch1	XX	0	-0.0377530828118	-3.3518705368
batch1	XY	0	-0.248705819249	-0.381895914674
batch1	XY	0	-0.362926661968	-0.5216892063615
batch1	XX	0	-0.0389001388103	-3.25850737095
batch1	XY	0	-0.3098841756585	-0.496565699577
batch1	XX	0	-0.06352367252115	-3.43922424316
batch1	XX	0	-0.0173624744639	-3.32379961014
batch1	XX	0	-0.0653909146786	-3.00334501266
batch1	XY	0	-0.3155860453845	-0.515961647034
batch1	XX	0	0.00277296127751	-3.30248534679
batch1	XX	0	-0.0320841558278	-3.52862024307
batch1	XX	0	-0.0414075050503	-3.484204769135
batch1	XY	0	-0.3230332732205	-0.49681481719
batch1	XX	0	-0.0617480501533	-3.07838177681
batch1	XX	0	-0.00412220228463	-3.50816369057
batch1	XY	0	-0.291881024837	-0.679387152195
batch1	XY	0	-0.341095805168	-0.559991776943
batch1	XY	0	-0.3571901768445	-0.579533457756
batch1	XX	0	-0.0308042708784	-3.47078680992
batch1	XX	0	-0.0310186333954	-3.30794167519
batch1	XX	0	-0.04131025262175	-3.396990060805
batch1	XX	0	-0.06396352127195	-3.31790757179
batch1	XX	0	-0.02483420539645	-3.11765408516
batch1	XX	0	-0.04946821928025	-2.98325753212
batch1	XY	0	-0.297162771225	-0.469837784767
batch1	XX	0	-0.0214555375278	-3.217751860615
batch1	XY	0	-0.338334530592	-0.523639559746
batch1	XX	0	-0.0313933193684	-3.309993743895
batch1	XY	0	-0.376262366772	-0.625113904476
batch1	XY	0	-0.33839520812	-0.537827789783
batch1	XY	0	-0.408456206322	-0.589767098427
batch1	XX	0	-0.03370790183545	-3.59541273117
batch1	XX	0	-0.0388238579035	-3.4382174015
batch1	XX	0	-0.058479052037	-3.15817499161
batch1	XY	0	-0.3582056611775	-0.587243616581
batch1	XX	0	-0.0411061681807	-3.288729190825
batch1	XY	0	-0.353084281087	-0.54426908493
batch1	XY	0	-0.3734408319	-0.561325907707
batch1	XX	0	-0.0471281409264	-3.35288953781
batch1	XX	0	-0.03438104875385	-3.64708852768
batch1	XX	0	0.00758612481877	-3.02809810638
batch1	XY	0	-0.340967059135	-0.558446586132
batch1	XY	0	-0.3418045938015	-0.767886400223
batch1	XY	0	-0.367414981127	-0.702328026295
batch1	XX	0	-0.049165148288	-3.56553530693
batch1	XX	0	-0.01307133026425	-3.58992934227
batch1	XY	0	-0.314974606037	-0.535365402699
batch1	XX	0	-0.0383545123041	-3.11659097672
batch1	XY	0	-0.353996545076	-0.5864947736265
batch1	XX	0	-0.0355447735637	-3.16953682899
batch1	XY	0	-0.3916058540345	-0.566425919533
batch1	XX	0	-0.01439194055275	-3.27951550484
batch1	XY	0	-0.333164677024	-0.575203478336
batch1	XX	0	-0.0337808765471	-3.81057977676
batch1	XX	0	-0.0235474910587	-3.27301931381
batch1	XY	0	-0.269713193178	-0.451142817736
batch1	XX	0	-0.0297655873001	-3.22323060036
batch1	XX	0	-0.0153954466805	-3.249871492385
batch1	XX	0	-0.05617139674725	-3.28773498535
batch1	XX	0	-0.0622161384672	-3.37757563591
batch1	XX	0	-0.01783196069305	-3.39397525787
batch1	XX	0	-0.0606621056795	-3.08382987976
batch1	XX	0	-0.0645142495632	-3.57460093498
batch1	XY	0	-0.4000345021485	-0.955428302288
batch1	XX	0	-0.05375991389155	-2.86730837822
batch1	XX	0	-0.0414342749864	-3.21901226044
batch1	XX	0	-0.0300102625042	-3.2916932106
batch1	XX	0	-0.0449360944331	-3.65104341507
batch1	XY	0	-0.306486785412	-0.487464725971
batch1	XX	0	-0.04859334789215	-3.55673575401
batch1	XX	0	0.00413378025405	-3.41975164413
batch1	XX	0	-0.0682999715209	-3.17270207405
batch1	XX	0	-0.0530930124223	-3.05418896675
batch1	XY	0	-0.318478524685	-0.51996409893
batch1	XY	0	-0.37826114893	-0.570466935635
batch1	XY	0	-0.3488512188195	-0.595301866531
batch1	XX	0	-0.0522868223488	-3.4074409008
batch1	XY	0	-0.316095799208	-0.487957149744
batch1	XX	0	-0.0195357017219	-3.650328993795
batch1	XY	0	-0.328168287873	-0.5475891828535
batch1	XYY	1	-0.3022489994765	0.0346790887415
batch1	XX	0	-0.02068414725365	-3.43787789345
batch1	XX	0	-0.0581739488989	-3.34382390976
batch1	XX	0	-0.0744185745716	-2.89875662327
batch1	XY	0	-0.321887880564	-0.497977852821
batch1	XX	0	-0.0279112039134	-3.39265584946
batch1	XY	0	-0.3438524156805	-0.515392541885
batch1	XY	0	-0.3026031404735	-0.491711586714
batch1	XY	0	-0.32740342617	-0.5467015206815
batch1	XY	0	-0.3145744800565	-0.521364152431
batch1	XX	0	-0.0371066406369	-3.447302341465
batch1	XX	0	-0.0415439270437	-3.5745472908
batch1	XX	0	-0.03934231214225	-3.27922952175
batch1	XX	0	-0.0187720879912	-3.197337269785
batch1	XY	0	-0.338539272547	-0.5269011855125
batch1	XX	0	-0.0341847203672	-3.5434422493
batch1	XX	0	-0.0432742349803	-3.55490589142
batch1	XX	0	-0.0345110818744	-3.44087600708
batch1	XY	0	-0.301061928272	-0.453625947237
batch1	XY	0	-0.3418879657985	-0.561075210571
batch1	XX	0	-0.05011190101505	-3.464083909985
batch1	XX	0	-0.0335163734853	-3.39967060089
batch1	XY	0	-0.4044080376625	-0.902525424957
batch1	XX	0	-0.03238027356565	-3.32006430626
batch1	XX	0	-0.020553085953	-3.81186366081
batch1	XY	0	-0.381742209196	-0.632011681795
batch1	XY	0	-0.346319019794	-0.591155648232
batch1	XY	0	-0.334731638432	-0.787937223911
batch1	XX	0	-0.0605071857572	-3.20107543468
batch1	XY	0	-0.314742550254	-0.540497839451
batch1	XX	0	0.002998838317585	-3.06330704689
batch1	XY	0	-0.361605077982	-0.592209160328
batch1	XX	0	-0.0470468513668	-3.12190437317
batch1	XY	0	-0.3233283162115	-0.610179483891
batch1	XY	0	-0.3168246001005	-0.489067226648
batch1	XX	0	-0.0447789486498	-3.386835217475
batch1	XX	0	-0.0488431937993	-3.17627096176
batch1	XX	0	-0.0132017144933	-3.37933731079
batch1	XX	0	-0.0684766024351	-3.08109021187
batch1	XY	0	-0.328287690878	-0.566641390324
batch1	XY	0	-0.3113696724175	-0.480322003365
batch1	XX	0	-0.000306419635308	-3.32134079933
batch1	XX	0	-0.0354873500764	-3.18139266968
batch1	XY	0	-0.343871861696	-0.562458574772
batch1	XY	0	-0.31399294734	-0.50573644042
batch1	XX	0	-0.0551714301109	-3.5081717968
batch1	XX	0	-0.045845232904	-3.249824643135
batch1	XY	0	-0.401176229119	-0.623731255531
batch1	XY	0	-0.3641377091405	-0.575045913458
batch1	XY	0	-0.300457417965	-0.4820888787505
batch1	XX	0	-0.0233274176717	-3.62198400497
batch1	XY	0	-0.3185349851845	-0.45574465394
batch1	XX	0	-0.0448454320431	-3.28405213356
batch1	XX	0	-0.0489327721298	-3.541790008545
batch1	XX	0	-0.0513556189835	-3.2758769989
batch1	XX	0	-0.0417020916939	-3.397192955015
batch1	XY	0	-0.303442686796	-0.514458715916
batch1	XX	0	-0.0351295769215	-3.74472749233
batch1	XX	0	-0.0186977796257	-3.348771452905
batch1	XY	0	-0.306405097246	-0.503239691257
batch1	XX	0	-0.055314745754	-3.530419468875
batch1	XX	0	-0.0188449211419	-3.26697802544
batch1	XX	0	-0.04496891610325	-2.854509234425
batch1	XX	0	-0.01349111739545	-2.67383122444
batch1	XX	0	-0.03334959968925	-3.32331418991
batch1	XX	0	-0.0458131879568	-3.20558452606
batch1	XX	0	-0.02292035426945	-3.35590076447
batch1	XY	0	-0.3466701507565	-0.544626891613
batch1	XY	0	-0.343187734485	-0.570902705193
batch1	XX	0	-0.06489193066955	-3.04441022873
batch1	XY	0	-0.303933888674	-0.513917207718
batch1	XX	0	-0.0371425524354	-3.3846206665
batch1	XX	0	-0.02280167024585	-3.30673086643
batch1	XY	0	-0.330596521497	-0.525095164776
batch1	XY	0	-0.349686443806	-0.538056612015
batch1	XX	0	-0.029327086173	-3.283909201625
batch1	XX	0	-0.0122660323977	-3.13824605942
batch1	XXX	1	0.138219296932	-3.372361302375
batch1	XX	0	-0.0296783335507	-3.12040436268
batch1	XX	0	-0.05486010201275	-2.9951608181
batch1	XY	0	-0.292858809233	-0.465747594833
batch1	XY	0	-0.265957444906	-0.441836476326
batch1	XX	0	-0.0234384108335	-3.43126392365
batch1	XY	0	-0.3349173218015	-0.519623041153
batch1	XXY	1	-0.0177391562611	-0.523225963116
batch1	XX	0	-0.0307071590796	-3.344554305075
batch1	XX	0	-0.0548700168729	-3.32665228844
batch1	XX	0	-0.0174576472491	-3.304479360585
batch1	XX	0	-0.03183350153265	-3.19300460815
batch1	XY	0	-0.340712428093	-0.55337202549
batch1	XX	0	-0.108151137829	-2.95067465305
batch1	XX	0	-0.05740504711865	-3.26863789558
batch1	XY	0	-0.322901070118	-0.510351896286
batch1	XX	0	-0.03803884610535	-3.63601577282
batch1	XX	0	-0.0520009882748	-2.99217772484
batch1	XX	0	-0.028080156073	-3.0277838707
batch1	XX	0	-0.03052059654145	-3.27813363075
batch1	XX	0	-0.01904322300105	-3.11481165886
batch1	XX	0	-0.06627207249405	-3.08678817749
batch1	XX	0	-0.0366896297783	-3.162851929665
batch1	XX	0	-0.0272502265871	-3.49497187138
batch1	XX	0	-0.02657855954025	-3.311429739
batch1	XX	0	-0.02030442748215	-3.49771380424
batch1	XY	0	-0.339831933379	-0.591902494431
batch1	XX	0	-0.04522594437	-3.37054276466
batch1	XY	0	-0.3460426777605	-0.550776541233
batch1	XY	0	-0.356948077679	-0.657016128302
batch1	XY	0	-0.3478509485725	-0.592796325684
batch1	XX	0	-0.01658026501535	-3.60899019241
batch1	XY	0	-0.314450025558	-0.503822445869
batch1	XY	0	-0.329478263855	-0.548376083374
batch1	XX	0	-0.0510006584227	-3.49128961563
batch1	XX	0	-0.0307682529092	-3.363810300825
batch1	XY	0	-0.347344279289	-0.610362887383
batch1	XX	0	-0.0205198526382	-3.54812383652
batch1	XX	0	-0.0798779800534	-3.27409291267
batch1	XY	0	-0.308842629194	-0.465332716703
batch1	XX	0	-0.0551245715469	-3.09110355377
batch1	XY	0	-0.3494256287815	-0.572249948978
batch1	XX	0	-0.04557655751705	-3.498443245885
batch1	XX	0	-0.03151543624695	-3.442720890045
batch1	XY	0	-0.296722561121	-0.468044996262
batch1	XX	0	-0.0253029782325	-2.92934036255
batch1	XY	0	-0.327494382858	-0.531307756901
batch1	XX	0	-0.04671350866555	-3.19689440727
batch1	XY	0	-0.3171057403085	-0.6056957542895
batch1	XX	0	-0.06246628798545	-3.1140999794
batch1	XX	0	-0.0181030929089	-3.122909784315
batch1	XY	0	-0.358623251319	-0.538481593132
batch1	XY	0	-0.3659998327495	-0.5908185243605
batch1	XY	0	-0.2792916297915	-0.457887500525
batch1	XX	0	-0.0519846752286	-3.21425974369
batch1	XX	0	-0.05804368667305	-3.523707032205
batch1	XX	0	-0.04649120755495	-3.58323431015
batch1	XX	0	-0.0279632806778	-3.257339954375
batch1	XX	0	-0.0302375033498	-3.22555232048
batch1	XY	0	-0.377833306789	-0.5458522439005
batch1	XX	0	-0.0097175128758	-3.317109465595
batch1	XY	0	-0.345487535	-0.563805162907
batch1	XX	0	-0.0330169908702	-3.24386334419
batch1	XX	0	-0.002479238552045	-3.246840238575
batch1	XX	0	-0.0269956812263	-3.29831171036
batch1	XX	0	-0.0611308719963	-3.547466516495
batch1	XX	0	-0.005811805371195	-3.22565937042
batch1	XY	0	-0.314310371876	-0.606751084328
batch1	XY	0	-0.26902794838	-0.451114028692
batch1	XX	0	-0.029999550432	-3.39434981346
batch1	XX	0	-0.02518987283115	-3.4223562479
batch1	XX	0	-0.0852438993752	-3.337960481645
batch1	XX	0	-0.0661731287837	-3.06299972534
batch1	XX	0	-0.01201927568765	-3.383801817895
batch1	XX	0	-0.0358285102993	-3.36320519447
batch1	XY	0	-0.385591417551	-0.587025523186
batch1	XX	0	-0.05320310778915	-3.113745212555
batch1	XX	0	-0.0467052049935	-3.33052623272
batch1	XX	0	-0.0705886110663	-3.348981261255
batch1	XX	0	-0.00745394686237	-3.38875222206
batch1	XY	0	-0.419482007623	-0.593822240829
batch1	XX	0	-0.04915335960685	-3.452541589735
batch1	XX	0	-0.01796386390925	-3.24632954597
batch1	XY	0	-0.415844604373	-0.623134851456
batch1	XX	0	-0.0540028885007	-3.37674808502
batch1	XY	0	-0.282637864351	-0.460196554661
batch1	XY	0	-0.2952172607185	-0.5294423401355
batch1	XX	0	-0.0579650439322	-3.18764042854
batch1	XY	0	-0.362612619996	-0.631569862366
batch1	XX	0	-0.0679017007351	-2.75580525398
batch1	XX	0	-0.042299458757	-3.43359971046
batch1	XX	0	-0.0473695583642	-3.53739988804
batch1	XY	0	-0.24210524559	-0.385544344783
batch1	XX	0	-0.0353398695588	-3.435089588165
batch1	XY	0	-0.383781313896	-0.615900456905
batch1	XY	0	-0.316079109907	-0.553430199623
batch1	XX	0	-0.0213586613536	-3.28659260273
batch1	XX	0	-0.0291927363724	-3.324077248575
batch1	XX	0	-0.0361109375954	-3.46174573898
batch1	XY	0	-0.29603561759	-0.532991319895
batch1	XY	0	-0.367098748684	-0.568769991398
batch1	XY	0	-0.398733779788	-0.596501886845
batch1	XY	0	-0.316635891795	-0.642388820648
batch1	XY	0	-0.3288879394535	-0.539154708385
batch1	XX	0	-0.01231754850595	-3.2335498333
batch1	XY	0	-0.385322272778	-0.598400682211
batch1	XX	0	-0.04574062302705	-3.548377752305
batch1	XX	0	-0.0300536798313	-3.11183357239
batch1	XX	0	-0.0612022392452	-3.06937932968
batch1	XX	0	-0.029645241797	-2.8170876503
batch1	XX	0	-0.03929804079235	-3.207226991655
batch1	XY	0	-0.366753578186	-0.593958675861
batch1	XX	0	-0.0564592666924	-3.29009771347
batch1	XX	0	-0.0433906279504	-2.88711154461
batch1	XY	0	-0.336946427822	-0.5621408224105
batch1	XY	0	-0.305792197585	-0.428306728601
batch1	XX	0	0.00920791272074	-2.8152718544
batch1	XX	0	-0.0616130717099	-3.32154083252
batch1	XX	0	-0.0166544653475	-2.86597681046
batch1	XX	0	-0.0253830552101	-3.28954088688
batch1	XY	0	-0.348905801773	-0.516100466251
batch1	XY	0	-0.348098129034	-0.57993042469
batch1	XX	0	-0.03939922340215	-3.0478541851
batch1	XX	0	-0.0517679769546	-3.287118434905
batch1	XX	0	-0.0632877983153	-3.2787886858
batch1	XY	0	-0.313477575779	-0.541819691658
batch1	XX	0	-0.033054780215	-3.44125270844
batch1	XY	0	-0.3053002506495	-0.576386362314
batch1	XY	0	-0.31093916297	-0.513440608978
batch1	XY	0	-0.338748365641	-0.586262047291
batch1	XY	0	-0.2983763217925	-0.472530633211
batch1	XX	0	-0.0536189842969	-3.32189679146
batch1	XX	0	-0.0413007829338	-3.23578286171
batch1	XX	0	-0.0525510422885	-3.16889500618
batch1	XY	0	-0.3164205402135	-0.524142026901
batch1	XX	0	-0.0178808467463	-3.304123401645
batch1	XX	0	-0.05842228047545	-3.563380002975
batch1	XX	0	-0.0305958231911	-3.522652268405
batch1	XY	0	-0.322697147727	-0.528945744038
batch1	XX	0	-0.0371125526726	-3.58682632446
batch1	XY	0	-0.311426311731	-0.5153322219845
batch1	XY	0	-0.343149423599	-0.514512121677
batch1	XY	0	-0.354018419981	-0.592333912849
batch1	XX	0	-0.03383968025445	-3.340505719185
batch1	XX	0	-0.049744118005	-3.93134689331
batch1	XY	0	-0.310793250799	-0.50185918808
batch1	XX	0	-0.0492849089205	-3.32526659966
batch1	XX	0	-0.0513091050088	-3.31143474579
batch1	XX	0	0.0155702251941	-3.29719102383
batch1	XX	0	-0.04786660335955	-3.44270002842
batch1	XX	0	-0.0454373136163	-3.222341656685
batch1	XX	0	-0.0165142882615	-3.294217348095
batch1	XXY	1	-0.0433328077197	-0.631976902485
batch1	XXX	1	0.0982022359967	-3.23001003265
batch1	XX	0	-0.059654943645	-3.448621869085
batch1	XX	0	-0.0425803679973	-3.36936426163
batch1	XX	0	-0.0138706536964	-3.455761075015
batch1	XY	0	-0.334211677313	-0.534802079201
batch1	XX	0	-0.0214374698699	-3.22556304932
batch1	XY	0	-0.356198579073	-0.567333877087
batch1	XX	0	-0.0538771562278	-3.598829865455
batch1	XX	0	-0.0254749953747	-3.31506824493
batch1	XY	0	-0.330271705985	-0.539614319801
batch1	XY	0	-0.366114318371	-0.586760342121
batch1	XY	0	-0.386685907841	-0.611797720194
batch1	XX	0	-0.02081391215325	-3.30217719078
batch1	XY	0	-0.4325596392155	-0.624210178852
batch1	XX	0	-0.0428091958165	-3.37255501747
batch1	XX	0	-0.0549490712583	-3.41465425491
batch1	XX	0	-0.0237029064447	-3.426519155505
batch1	XY	0	-0.351405203342	-0.603658914566
batch1	XY	0	-0.370795160532	-0.603066146374
batch1	XY	0	-0.309691935778	-0.5261687636375
batch1	XX	0	-0.05894751101735	-3.242959618565
batch1	XY	0	-0.316797301173	-0.516817331314
batch1	XX	0	-0.03979266621175	-3.39918482304
batch1	XX	0	-0.0784972533584	-3.13858795166
batch1	XY	0	-0.308343410492	-0.47957649827
batch1	XX	0	-0.047656789422	-3.24872517586
batch1	XY	0	-0.340480387211	-0.571601510048
batch1	XY	0	-0.3329294472935	-0.5240243971345
batch1	XX	0	-0.022018076852	-3.64402997494
batch1	XX	0	-0.0308354552835	-3.573004484175
batch1	XY	0	-0.299231290817	-0.508708655834
batch1	XX	0	-0.031456682831	-3.236897110935
batch1	XX	0	-0.04840525984765	-3.100599884985
batch1	XX	0	-0.0113158328459	-3.25514268875
batch1	XX	0	-0.037964951247	-3.26656508446
batch1	XY	0	-0.329675495625	-0.475939244032
batch1	XY	0	-0.340767353773	-0.557268559933
batch1	XY	0	-0.3949275314805	-0.604525327682
batch1	XX	0	-0.04276800900695	-2.8181552887
batch1	XY	0	-0.3477301746605	-0.553487122059
batch1	XX	0	-0.08545423299075	-3.22657489777
batch1	XY	0	-0.3126442283395	-0.47901403904
batch1	XX	0	-0.00561449234374	-3.57429158688
batch1	XX	0	-0.05096440017225	-3.377231240275
batch1	XX	0	-0.0249883178622	-3.10269784927
batch1	XX	0	-0.0276124514639	-3.296539783475
batch1	XX	0	-0.09056337550285	-3.29843521118
batch1	XX	0	-0.01845231466	-3.35785603523
batch1	XY	0	-0.287703692913	-0.448824495077
batch1	XY	0	-0.2907481342555	-0.4189941585065
batch1	XY	0	-0.332506924868	-0.557847678661
batch1	XX	0	-0.0773837044835	-3.60639214516
batch1	XX	0	-0.0435157157481	-3.167428970335
batch1	XY	0	-0.278774946928	-0.631564438343
batch1	XX	0	-0.0626735091209	-3.11718273163
batch1	XY	0	-0.3052933961155	-0.472088992596
batch1	XX	0	-0.0250717885792	-3.16014957428
batch1	XX	0	-0.0368699785322	-3.28499221802
batch1	XX	0	-0.0302037838846	-3.32232928276
batch1	XX	0	-0.0247378442436	-3.265739798545
batch1	XY	0	-0.373338460922	-0.530909627676
batch1	XX	0	-0.0453662313521	-3.14343285561
batch1	XX	0	-0.0633622407913	-3.330746531485
batch1	XY	0	-0.369385242462	-0.644631177187
batch1	XX	0	-0.0294628534466	-3.229226112365
batch1	XY	0	-0.384848594666	-0.621196091175
batch1	XX	0	-0.0390915460885	-3.29052269459
batch1	XX	0	-0.04383825697005	-3.66624355316
batch1	XX	0	-0.0324224419892	-3.225397586825
batch1	XX	0	-0.0291067007929	-3.33900976181
batch1	XX	0	-0.0548078492284	-3.488503813745
batch1	XX	0	-0.0542428251356	-3.22869563103
batch1	XX	0	0.006558932596815	-3.172858953475
batch1	XX	0	-0.07410035282375	-3.35158324242
batch1	XX	0	-0.0349333658814	-3.41865134239
batch1	XX	0	-0.0137139484286	-3.76860928535
batch1	XX	0	-0.03157928958535	-3.40574073792
batch1	XY	0	-0.3486432135105	-0.642585813999
batch1	XX	0	-0.0425252355635	-3.260808706285
batch1	XX	0	-0.03265807032585	-3.45548057556
batch1	XX	0	-0.000792971928604	-3.317612171175
batch1	XX	0	-0.0295352619141	-3.372482180595
batch1	XY	0	-0.3142313510175	-0.5318785011765
batch1	XY	0	-0.264939427376	-0.487983673811
batch1	XX	0	-0.0162250613794	-3.25785291195
batch1	XX	0	-0.04974416270855	-3.20724320412
batch1	XY	0	-0.3148898482325	-0.491778463125
batch1	XY	0	-0.274144500494	-0.429173693061
batch1	XX	0	-0.03779082000255	-3.18178296089
batch1	XY	0	-0.292444229126	-0.463165163994
batch1	XX	0	0.000702120276401	-3.52762031555
batch1	XX	0	-0.0359958335757	-3.18081188202
batch1	XX	0	-0.0437213405967	-3.34877502918
batch1	XY	0	-0.337514489889	-0.54396635294
batch1	XY	0	-0.3939431607725	-0.563329517841
batch1	XX	0	-0.06697387620805	-3.25674128532
batch1	XY	0	-0.3788770884275	-0.560115993023
batch1	XX	0	-0.0354773923755	-3.39729547501
batch1	XX	0	-0.0586614720523	-3.224577665325
batch1	XX	0	-0.06946021318435	-3.10373020172
batch1	XX	0	-0.03685683384535	-3.378970861435
batch1	XX	0	-0.04204463399945	-3.248034119605
batch1	XX	0	-0.0390448048711	-3.29289150238
batch1	XX	0	-0.0406590308994	-3.38902187347
batch1	XX	0	-0.03521984815595	-3.43750810623
batch1	XX	0	-0.00604347139597	-3.21744179726
batch1	XX	0	-0.0353260785341	-3.44750905037
batch1	XX	0	-0.0146189928055	-3.282703638075
batch1	XY	0	-0.3729825168845	-0.557358026505
batch1	XY	0	-0.378361582756	-0.535710275173
batch1	XX	0	-0.02115257736295	-3.21841621399
batch1	XX	0	-0.0589079633355	-3.50682497025
batch1	XX	0	-0.0307285478339	-3.481504917145
batch1	XY	0	-0.320733934641	-0.545558065176
batch1	XX	0	-0.030307052657	-3.409440398215
batch1	XY	0	-0.385224685073	-0.558924078941
batch1	XX	0	-0.0152438767254	-3.202608704565
batch1	XX	0	-0.0239473432302	-3.216876149175
batch1	XY	0	-0.3151158243415	-0.497367620468
batch1	XX	0	-0.0768322199583	-3.43155837059
batch1	XY	0	-0.327382475138	-0.521758437157
batch1	XX	0	-0.0392201021314	-3.63395023346
batch1	XY	0	-0.3569297641515	-0.558733463287
batch1	XX	0	-0.0226425938308	-3.431135892865
batch1	XX	0	-0.04601678811015	-3.284751415255
batch1	XY	0	-0.353406697512	-0.577663421631
batch1	XY	0	-0.332738667727	-0.516998946667
batch1	XX	0	-0.0279205851257	-3.27185881138
batch1	XX	0	-0.0614109821618	-3.11384057999
batch1	XY	0	-0.346224457026	-0.496178865433
batch1	XX	0	-0.038907693699	-3.30809521675
batch1	XX	0	-0.075108230114	-3.17561864853
batch1	XX	0	-0.05155804008245	-3.348473668095
batch1	XX	0	-0.06196930631995	-3.20220828056
batch1	XX	0	-0.02788862865415	-3.211740255355
batch1	XX	0	-0.0500929839909	-3.677337765695
batch1	XX	0	-0.01013918221	-3.530710339545
batch1	XY	0	-0.292301207781	-0.4982035011055
batch1	XX	0	-0.0339662767947	-3.22244429588
batch1	XY	0	-0.368200585246	-0.548343479633
batch1	XY	0	-0.373458892107	-0.637080192566
batch1	XX	0	-0.058025110513	-3.17013978958
batch1	XX	0	-0.0153110558167	-3.34209513664
batch1	XX	0	-0.01950018294155	-3.64628410339
batch1	XX	0	-0.0241638813168	-3.43316602707
batch1	XY	0	-0.356664210558	-0.564818501472
batch1	XX	0	-0.0594100318849	-3.37286913395
batch1	XY	0	-0.45558616519	-0.67768740654
batch1	XX	0	-0.0244965106249	-3.21029782295
batch1	XX	0	-0.03512446582315	-3.06256103516
batch1	XY	0	-0.358043521643	-0.5790145099165
batch1	XX	0	-0.02895399089905	-3.153983592985
batch1	XX	0	-0.0485002789646	-3.27906227112
batch1	XY	0	-0.341455966234	-0.521624982357
batch1	XY	0	-0.270800083876	-0.454251646996
batch1	XX	0	-0.04321119003	-3.18228363991
batch1	XY	0	-0.2759146094325	-0.476851940155
batch1	XX	0	-0.0638227164745	-3.32579493523
batch1	XY	0	-0.356575578451	-0.5553574264045
batch1	XY	0	-0.394049197435	-0.556084036827
batch1	XX	0	-0.02931063156575	-3.620669007305
batch1	XY	0	-0.401504337788	-0.611386209726
batch1	XY	0	-0.363007843494	-0.5644525289535
batch1	XX	0	-0.0468035340309	-3.53709793091
batch1	XX	0	-0.0210154093802	-3.54510641098
batch1	XX	0	-0.0632820054889	-3.40108716488
batch1	XY	0	-0.308253079653	-0.460263043642
batch1	XX	0	-0.03465790860355	-3.2699406147
batch1	XY	0	-0.358259230852	-0.590741693974
batch1	XX	0	-0.0216653291136	-3.33091688156
batch1	XY	0	-0.3130430728195	-0.525495171547
batch1	XY	0	-0.3348626047375	-0.519402325153
batch1	XX	0	-0.0331505537033	-3.259095072745
batch1	XX	0	0.0006602622161155	-3.21494340897
batch1	XX	0	-0.0283534843475	-3.17826843262
batch1	XX	0	-0.0193046927452	-3.59764719009
batch1	XX	0	-0.0674103200436	-3.16477763653
batch1	XY	0	-0.276016652584	-0.443206071854
batch1	XX	0	-0.0479706991464	-3.47375106812
batch1	XX	0	-0.0572500750422	-3.31182050705
batch1	XX	0	-0.0182944145054	-3.1908094883
batch1	XY	0	-0.3695302903655	-0.603793203831
batch1	XX	0	-0.0630957633257	-3.15688920021
batch1	XX	0	-0.0732920728624	-3.3688287735
batch1	XY	0	-0.406828433275	-0.625934302807
batch1	XX	0	-0.0282246628776	-3.333030700685
batch1	XX	0	-0.0348040424287	-3.34193277359
batch1	XX	0	-0.0636423379183	-3.20610618591
batch1	XX	0	-0.0443234890699	-3.344992518425
batch1	XX	0	-0.03757425956425	-3.49339318275
batch1	XX	0	-0.0701529160142	-3.0714609623
batch1	XX	0	-0.032135065645	-3.30921006203
batch1	XY	0	-0.3873386085035	-0.593112766743
batch1	XX	0	-0.0664132535458	-3.18968439102
batch1	XX	0	-0.01138655655085	-3.25742828846
batch1	XX	0	-0.0226663537323	-3.25639939308
batch1	XX	0	-0.03971686586735	-3.20545339584
batch1	XX	0	-0.04387043602765	-3.1695523262
batch1	XY	0	-0.41707187891	-0.616846501827
batch1	XX	0	-0.04183845221995	-3.45631551743
batch1	XX	0	-0.0213410751894	-3.287671923635
batch1	XY	0	-0.33230830729	-0.579593598843
batch1	XX	0	-0.03413017094135	-3.4896337986
batch1	XX	0	-0.03885760344565	-3.51342153549
batch1	XX	0	-0.0259325951338	-3.06336236
batch1	XX	0	-0.0513033121824	-3.34333062172
batch1	XY	0	-0.322555840015	-0.529835402966
batch1	XX	0	0.00219772534911	-3.12993097305
batch1	XX	0	-0.0381403826177	-3.45937228203
batch1	XY	0	-0.2954130470755	-0.499293655157
batch1	XX	0	-0.04568785429	-3.28115344048
batch1	XX	0	-0.0269971275702	-3.35206675529
batch1	XY	0	-0.298504441977	-0.551257073879
batch1	XY	0	-0.342207491398	-0.597261786461
batch1	XX	0	-0.04179826378825	-3.53707075119
batch1	XX	0	-0.0163939986378	-3.32338786125
batch1	XX	0	-0.0615290738642	-3.36114490032
batch1	XX	0	-0.02119660098105	-3.43119835854
batch1	XX	0	-0.04620731808245	-3.777398228645
batch1	XY	0	-0.351533800364	-0.534382879734
batch1	XX	0	-0.02708102203905	-3.12324905396
batch1	XX	0	-0.0530137922615	-3.14339900017
batch1	XY	0	-0.343480154872	-0.586937308311
batch1	XY	0	-0.3217708170415	-0.52381426096
batch1	XX	0	-0.0248936526477	-3.394273996355
batch1	XX	0	-0.0596181116998	-3.458956480025
batch1	XX	0	-0.0370842292905	-3.490319252015
batch1	XX	0	-0.0425820052624	-3.12217104435
batch1	XX	0	-0.0698537304997	-3.53586697578
batch1	XX	0	-0.0476345680654	-3.39151608944
batch1	XY	0	-0.379008591175	-0.557916939259
batch1	XX	0	-0.0485258437693	-3.34670948982
batch1	XY	0	-0.326081305742	-0.517155468464
batch1	XX	0	-0.07154451683165	-3.54914498329
batch1	XX	0	-0.0366329140961	-3.1138317585
batch1	XY	0	-0.3478283882145	-0.5513670146465
batch1	XX	0	-0.0503186024725	-3.26296639442
batch1	XX	0	-0.0303766056895	-3.13563513756
batch1	XX	0	-0.0427614524961	-3.346434116365
batch1	XX	0	-0.03648703545335	-3.00883555412
batch1	XY	0	-0.319999605417	-0.633593857288
batch1	XX	0	-0.1197929270565	-2.96953368187
batch1	XX	0	-0.045874260366	-3.30115938187
batch1	XX	0	-0.0427851937711	-2.99103474617
batch1	XX	0	-0.03796865977345	-3.331883788105
batch1	XY	0	-0.362767100334	-0.537414968014
batch1	XX	0	-0.0300703179091	-3.489741921425
batch1	XY	0	-0.3511652350425	-0.702289998531
batch1	XX	0	-0.0337235704064	-3.34536170959
batch1	XX	0	-0.0156002305448	-3.349108219145
batch1	XX	0	-0.0135488398373	-3.15276169777
batch1	XY	0	-0.3272020369765	-0.529015481472
batch1	XX	0	-0.0324887558818	-3.29910707474
batch1	XX	0	-0.0545969754457	-3.49607396126
batch1	XY	0	-0.395618766546	-0.627250730991
batch1	XX	0	-0.0475797764957	-3.241093873975
batch1	XY	0	-0.3312267661095	-0.527896106243
batch1	XX	0	-0.0102709038183	-3.33519291878
batch1	XY	0	-0.389833599329	-0.589493662119
batch1	XX	0	-0.07331197708845	-3.222687125205
batch1	XY	0	-0.3211824446915	-0.568885922432
batch1	XX	0	-0.0581538490951	-3.6720597744
batch1	XY	0	-0.3766203671695	-0.599636375904
batch1	XX	0	0.00394041184336	-3.077265381815
batch1	XX	0	-0.08403142914175	-3.25694108009
batch1	XX	0	-0.0558721423149	-3.33686888218
batch1	XX	0	-0.0181550802663	-3.14878249168
batch1	XY	0	-0.3166798502205	-0.487973690033
batch1	XX	0	-0.009705089963975	-3.22140741348
batch1	XX	0	-0.04280485771595	-3.252655625345
batch1	XX	0	-0.04828908108175	-3.70737361908
batch1	XY	0	-0.331469446421	-0.538789361715
batch1	XX	0	-0.05259403027595	-3.00553417206
batch1	XX	0	-0.0361483208835	-3.17559361458
batch1	XX	0	-0.0164392255247	-3.445147156715
batch1	XX	0	-0.05835673585535	-3.55978298187
batch1	XX	0	-0.0263050850481	-3.30058717728
batch1	XY	0	-0.367010802031	-0.547038316727
batch1	XX	0	-0.0368127711117	-3.25025510788
batch1	XY	0	-0.343810901046	-0.558572351933
batch1	XY	0	-0.289204224944	-0.446244627237
batch1	XX	0	-0.0291289445013	-3.26076853275
batch1	XX	0	-0.01750090625135	-3.283767819405
batch1	XX	0	-0.0488163754344	-3.49932336807
batch1	XX	0	-0.01930308062585	-3.25697994232
batch1	XX	0	-0.0463396646082	-3.27871751785
batch1	XX	0	-0.0246271872893	-3.39446854591
batch1	XY	0	-0.344631761312	-0.534418165684
batch1	XX	0	-0.0612695738673	-3.423977017405
batch1	XY	0	-0.36105042696	-0.578095972538
batch1	XX	0	-0.0622823536396	-3.16429829597
batch1	XX	0	-0.032103497535	-3.31782817841
batch1	XX	0	-0.0505604632199	-3.395856618885
batch1	XX	0	-0.0359918680042	-3.68790900707
batch1	XY	0	-0.335048139095	-0.544286131859
batch1	XY	0	-0.336230069399	-0.5866639614105
batch1	XX	0	-0.0285466965288	-3.20993256569
batch1	XX	0	-0.0246085142717	-3.47381424904
batch1	XY	0	-0.3608301877975	-0.555662989616
batch1	XX	0	-0.0855773687363	-2.93415093422
batch1	XY	0	-0.353410959244	-0.534859240055
batch1	XY	0	-0.3154279738665	-0.489561885595
batch1	XX	0	-0.049512449652	-2.97804951668
batch1	XY	0	-0.354802042246	-0.584255754948
batch1	XX	0	-0.0138911437243	-3.18676996231
batch1	XX	0	-0.0603120215237	-3.26449930668
batch1	XY	0	-0.2803380042315	-0.678238809109
batch1	XY	0	-0.310597628355	-0.509409725666
batch1	XX	0	-0.0346677713096	-3.03286385536
batch1	XX	0	-0.0120169781148	-3.31298661232
batch1	XX	0	-0.01221248088405	-3.249386906625
batch1	XX	0	-0.0446982756257	-3.220224380495
batch1	XX	0	-0.02760741114615	-3.27572512627
batch1	XX	0	-0.06381525844335	-3.07324099541
batch1	XX	0	-0.04298898391425	-3.476549386975
batch1	XY	0	-0.2970814108845	-0.442851752043
batch1	XX	0	-0.023990534246	-3.176682591435
batch1	XY	0	-0.342433273792	-0.612758368254
batch1	XX	0	-0.0409661158919	-3.45307230949
batch1	XX	0	-0.05432144366205	-3.11610841751
batch1	XY	0	-0.284821718931	-0.479931563139
batch1	XX	0	0.0135973347351	-3.03789639473
batch1	XY	0	-0.2965833991765	-0.503782331944
batch1	XX	0	-0.0260104313493	-3.23943734169
batch1	XY	0	-0.3839063197375	-0.599034577608
batch1	XY	0	-0.3368387967345	-0.534680843353
batch1	XY	0	-0.316582351923	-0.477090954781
batch1	XX	0	-0.01509310491385	-3.409282326695
batch1	XX	0	-0.04851739667355	-3.421181201935
batch1	XY	0	-0.368708014488	-0.567673325539
batch1	XY	0	-0.362264484167	-0.585756599903
batch1	XX	0	0.0102744610049	-3.76035451889
batch1	XX	0	-0.0477386917919	-3.01770734787
batch1	XX	0	-0.0308098923415	-3.09136593342
batch1	XY	0	-0.303513303399	-0.5093692839145
batch1	XX	0	-0.0299603063613	-3.18653225899
batch1	XY	0	-0.3393055945635	-0.502925902605
batch1	XY	0	-0.347607523203	-0.646278083324
batch1	XY	0	-0.3496353775265	-1.07853090763
batch1	XX	0	-0.0363352615386	-3.38112735748
batch1	XY	0	-0.3712346553805	-0.572816610336
batch1	XY	0	-0.358592003584	-0.524752676487
batch1	XY	0	-0.416724711657	-0.5988971591
batch1	XX	0	-0.0402688905597	-3.58962392807
batch1	XX	0	-0.06872852146625	-3.29084968567
batch1	XY	0	-0.311171203852	-0.54103910923
batch1	XX	0	-0.03152106143535	-3.163579821585
batch1	XY	0	-0.3623857051135	-0.590409189463
batch1	XY	0	-0.3569868505	-0.570919334888
batch1	XX	0	-0.02582202292975	-3.154017090795
batch1	XX	0	-0.03580841049555	-3.13055562973
batch1	XX	0	-0.02446428127585	-3.22573518753
batch1	XY	0	-0.418197989464	-0.6773315668105
batch1	XX	0	-0.0323668606579	-3.30449271202
batch1	XX	0	-0.0447870641947	-2.67415308952
batch1	XY	0	-0.335337668657	-0.581028461456
batch1	XX	0	-0.009012465365235	-3.80542588234
batch1	XX	0	-0.00762017443776	-3.33992791176
batch1	XX	0	-0.05023846402765	-3.37348556519
batch1	XX	0	-0.0637067779899	-3.40883493423
batch1	XX	0	-0.00807115063071	-3.265479683875
batch1	XY	0	-0.381699413061	-0.557178199291
batch1	XY	0	-0.385579571128	-0.641050636768
batch1	XX	0	0.000214962303289	-3.55103957653
batch1	XX	0	-0.0218501836061	-3.55699491501
batch1	XX	0	-0.0303720384836	-3.30502486229
batch1	XX	0	-0.017319698818	-3.49249863625
batch1	XY	0	-0.314426749945	-0.513059198856
batch1	XY	0	-0.3648710399865	-0.609540402889
batch1	XX	0	-0.0362299717963	-3.481575727465
batch1	XX	0	-0.0667819306254	-3.19439077377
batch1	XX	0	-0.02203575894235	-3.64846765995
batch1	XY	0	-0.290762811899	-0.466597318649
batch1	XX	0	-0.0349560081959	-3.24142360687
batch1	XX	0	-0.02737392298875	-3.64743876457
batch1	XX	0	-0.05929654836655	-3.05848479271
batch1	XX	0	-0.0198779460043	-3.17422795296
batch1	XY	0	-0.397895157337	-0.59597992897
batch1	XX	0	-0.0460213571787	-3.22392058372
batch1	XX	0	-0.0312622003257	-3.31101298332
batch1	XY	0	-0.326526910067	-0.5116258263585
batch1	XX	0	0.025506186299	-3.696547865865
batch1	XX	0	-0.0580182187259	-2.956588029865
batch1	XX	0	-0.02406861446795	-3.526453495025
batch1	XX	0	-0.03544187545775	-3.23502182961
batch1	XX	0	-0.0470899380744	-3.26706576347
batch1	XX	0	-0.0464923623949	-3.53818583488
batch1	XY	0	-0.334438383579	-0.5585778355595
batch1	XX	0	0.0180635461584	-3.25798225403
batch1	XX	0	-0.04557984136045	-3.219316720965
batch1	XY	0	-0.390440672636	-0.600741744041
batch1	XX	0	-0.0571777373552	-3.220634579655
batch1	XY	0	-0.276324570179	-0.528513431549
batch1	XY	0	-0.330248355865	-0.540978968143
batch1	XX	0	-0.03476330079135	-3.31521868706
batch1	XX	0	-0.0550233051181	-3.350677490235
batch1	XY	0	-0.339555948973	-0.568303883076
batch1	XY	0	-0.305887967348	-0.690247476101
batch1	XY	0	-0.326737076044	-0.52806699276
batch1	XX	0	-0.0731626525521	-3.204378008845
batch1	XX	0	-0.0252015553415	-3.30768382549
batch1	XX	0	-0.0487506836653	-3.064301133155
batch1	XY	0	-0.322112977505	-0.532251775265
batch1	XX	0	-0.03657633438705	-3.21178174019
batch1	XY	0	-0.305072754622	-0.489023774862
batch1	XY	0	-0.333047777414	-0.56785851717
batch1	XX	0	-0.06620355695485	-3.57645368576
batch1	XX	0	-0.0492396205664	-3.50804066658
batch1	XX	0	-0.0620396845043	-3.21021008492
batch1	XX	0	-0.0519379638135	-3.79679775238
batch1	XY	0	-0.3584771752355	-0.567821443081
batch1	XY	0	-0.358810931444	-0.562020301819
batch1	XX	0	-0.026652706787	-3.10583305359
batch1	XY	0	-0.2601394206285	-0.417836546898
batch1	XX	0	-0.01868223026395	-3.20897388458
batch1	XX	0	-0.074243478477	-3.45072937012
batch1	XX	0	-0.0414482578635	-3.38984251022
batch1	XY	0	-0.3561159074305	-0.548592031002
batch1	XX	0	-0.0288956481963	-3.4840657711
batch1	XX	0	-0.0157291041687	-3.56356358528
batch1	XX	0	-0.0152412261814	-3.62828505039
batch1	XY	0	-0.286141455173	-0.459321990609
batch1	XX	0	-0.0367576405406	-3.15621042252
batch1	XX	0	-0.0440340861678	-3.38763535023
batch1	XY	0	-0.322175651789	-0.510077953339
batch1	XX	0	-0.0536572262645	-3.083094358445
batch1	XX	0	-0.0257942713797	-3.326222658155
batch1	XY	0	-0.317716509104	-0.494223803282
batch1	XX	0	-0.0468947160989	-3.230499506
batch1	XXY	1	-0.0572023876011	-0.660950601101
batch1	XY	0	-0.344914376736	-0.555552482605
batch1	XX	0	-0.0354209877551	-3.233805298805
batch1	XX	0	-0.04019138775765	-3.233432769775
batch1	XX	0	-0.03392657078805	-3.263211727145
batch1	XY	0	-0.3147055059675	-0.5188450813295
batch1	XX	0	-0.0485368743539	-3.09503149986
batch1	XX	0	-0.0413259603083	-3.18782353401
batch1	XX	0	-0.0280040502548	-3.32432711124
batch1	XX	0	-0.0181339196861	-3.36328077316
batch1	XX	0	-0.0444146506488	-3.08456814289
batch1	XX	0	-0.0766345188022	-3.20293867588
batch1	XX	0	-0.04746522195635	-3.25591921806
batch1	XY	0	-0.346583172679	-0.720833957195
batch1	XX	0	-0.042822483927	-3.5039100647
batch1	XY	0	-0.316990852356	-0.521551549435
batch1	XX	0	-0.0366763994098	-3.40811872482
batch1	XX	0	-0.0232720989734	-3.15688037872
batch1	XX	0	-0.0643139109015	-3.07473707199
batch1	XY	0	-0.379150718451	-0.671006143093
batch1	XX	0	-0.02557818964125	-3.43949770927
batch1	XY	0	-0.316955059767	-0.511963129044
batch1	XY	0	-0.286801815033	-0.467023968697
batch1	XX	0	-0.0587201807648	-3.18886256218
batch1	XY	0	-0.297366708517	-0.464458823204
batch1	XX	0	-0.0161919286475	-3.39586782455
batch1	XY	0	-0.414295196533	-0.594351053238
batch1	XX	0	-0.0458241961896	-3.40497040749
batch1	XX	0	-0.028135176748	-3.04948449135
batch1	XX	0	-0.032731782645	-3.05791974068
batch1	XY	0	-0.342386066914	-0.535385847092
batch1	XX	0	-0.0489594601095	-3.31463801861
batch1	XX	0	-0.05604770965875	-3.372847914695
batch1	XY	0	-0.3829314410685	-0.576329857111
batch1	XY	0	-0.332461774349	-0.5040557086465
batch1	XY	0	-0.299782752991	-0.5518516004085
batch1	XY	0	-0.319903165102	-0.601600199938
batch1	XX	0	-0.03956466540695	-3.26173710823
batch1	XY	0	-0.315351963043	-0.51809489727
batch1	XY	0	-0.32429176569	-0.543168962002
batch1	XX	0	-0.0544653888792	-3.65483045578
batch1	XX	0	-0.0365286618471	-2.52925515175
batch1	XY	0	-0.3926284909245	-0.639666616917
batch1	XY	0	-0.32088753581	-0.494791388512
batch1	XX	0	-0.03980039991435	-3.338065266605
batch1	XX	0	-0.0745078586042	-3.20368719101
batch1	XY	0	-0.3364284932615	-0.645314753056
batch1	XX	0	-0.04220613092185	-3.460854172705
batch1	XX	0	0.0006252792372835	-3.552276611325
batch1	XX	0	-0.0582632571459	-2.92471146584
batch1	XY	0	-0.389563113451	-0.993677288294
batch1	XY	0	-0.3264856636525	-0.509430885315
batch1	XX	0	-0.0491590090096	-3.6535269022
batch1	XX	0	-0.02571356110275	-3.18405652046
batch1	XX	0	-0.04437904432415	-3.662160396575
batch1	XX	0	-0.03840387798845	-3.23482775688
batch1	XX	0	-0.0390224531293	-3.25543069839
batch1	XY	0	-0.3239846229555	-0.494524359703
batch1	XX	0	-0.05991688743235	-3.25299048424
batch1	XX	0	-0.0533053576946	-3.147438526155
batch1	XY	0	-0.303932726383	-0.541693031788
batch1	XY	0	-0.37963449955	-0.586800277233
batch1	XX	0	-0.042186960578	-3.31178092957
batch1	XX	0	-0.02743470203135	-3.38405561447
batch1	XY	0	-0.307213187218	-0.4928528666495
batch1	XX	0	-0.0415322892368	-3.15643429756
batch1	XX	0	-0.0401091147214	-3.25499391556
batch1	XX	0	-0.0493381209671	-3.22933864594
batch1	XY	0	-0.265742510557	-0.40335842967
batch1	XX	0	-0.0602300725877	-3.0262298584
batch1	XX	0	-0.0530258342624	-3.61620795727
batch1	XY	0	-0.280909210443	-0.614689469337
batch1	XX	0	-0.03633989021185	-3.35243701935
batch1	XY	0	-0.322889178991	-0.602495372295
batch1	XY	0	-0.363697111607	-0.635815232992
batch1	XX	0	-0.0276821367443	-3.11329782009
batch1	XX	0	-0.0380346961319	-3.23669672012
batch1	XX	0	-0.0112508330494	-3.206006526945
batch1	XX	0	-0.0561304055154	-3.342146277425
batch1	XY	0	-0.2794273048635	-0.47203913331
batch1	XX	0	-0.0538259185851	-3.467628121375
batch1	XX	0	-0.049432002008	-3.22964406013
batch1	XX	0	-0.0370178837329	-3.38686823845
batch1	XY	0	-0.306671082973	-0.91880607605
batch1	XX	0	-0.0367471426725	-3.38931250572
batch1	XX	0	-0.0276865204796	-3.266989588735
batch1	XY	0	-0.4213036298755	-0.599087715149
batch1	XX	0	-0.0351784788072	-3.35539746284
batch1	XY	0	-0.357323467731	-0.574456751347
batch1	XY	0	-0.245133295655	-0.983561515808
batch1	XY	0	-0.344985201955	-0.578267931938
batch1	XY	0	-0.299450755119	-0.471919760108
batch1	XY	0	-0.34720107913	-0.551860630512
batch1	XY	0	-0.291601866484	-1.12388265133
batch1	XX	0	-0.0273191072047	-3.519500136375
batch1	XX	0	-0.0401534102857	-3.1713681221
batch1	XX	0	-0.0283917654306	-3.20739150047
batch1	XY	0	-0.3070283979175	-0.549645662308
batch1	XY	0	-0.329355090857	-0.557471692562
batch1	XX	0	-0.0238250326365	-3.27499341965
batch1	XY	0	-0.2975278645755	-0.532743752003
batch1	XX	0	-0.0328431501985	-3.2599697113
batch1	XX	0	-0.1674410030245	-3.19661164284
batch1	XY	0	-0.385049432516	-0.563482284546
batch1	XY	0	-0.36190918088	-0.521010160446
batch1	XX	0	-0.00717158569023	-3.10698628426
batch1	XX	0	-0.0494065936655	-3.2463157177
batch1	XX	0	-0.00973283592612	-3.2453969717
batch1	XY	0	-0.285603016615	-0.50998082757
batch1	XX	0	-0.0218836199492	-3.23627662659
batch1	XY	0	-0.376771301031	-0.7096488177775
batch1	XX	0	-0.0182160800323	-3.410781264305
batch1	XX	0	-0.07848045229915	-3.19649744034
batch1	XY	0	-0.307935714722	-0.495140761137
batch1	XX	0	-0.02921932470055	-3.30224633217
batch1	XX	0	-0.0377037394792	-3.36191058159
batch1	XX	0	-0.0642324537039	-3.36686229706
batch1	XY	0	-0.3374041467905	-0.498851031065
batch1	XX	0	-0.0489779617637	-3.32011604309
batch1	XX	0	-0.0199241982773	-3.63789844513
batch1	XX	0	-0.0371952280402	-3.462912678715
batch1	XY	0	-0.3368426561355	-0.516087055206
batch1	XY	0	-0.308210745454	-0.574483156204
batch1	XY	0	-0.322093605995	-0.500439703465
batch1	XY	0	-0.3553410321475	-0.68070524931
batch1	XX	0	-0.0591408777982	-3.1416298151
batch1	XX	0	-0.0392868630588	-3.461889266965
batch1	XX	0	-0.03972729854285	-2.861726522445
batch1	XY	0	-0.282228320837	-0.469909608364
batch1	XX	0	-0.085893843323	-3.22971630096
batch1	XY	0	-0.303885385394	-0.511982142925
batch1	XX	0	-0.0639293193817	-3.46139097214
batch1	XX	0	-0.006446921266615	-3.273476719855
batch1	XX	0	-0.0191626455635	-3.19443869591
batch1	XY	0	-0.31665045023	-0.487549573183
batch1	XX	0	-0.0288883671165	-3.1397767067
batch1	XY	0	-0.297030389309	-0.5309252142905
batch1	XY	0	-0.344901710749	-0.551737725735
batch1	XY	0	-0.334802359343	-0.552857220173
batch1	XY	0	-0.27023768425	-0.46906042099
batch1	XY	0	-0.31925240159	-0.438344150782
batch1	XX	0	-0.0464116819203	-3.08758544922
batch1	XX	0	-0.0267751254141	-3.30574584007
batch1	XX	0	-0.0347384177148	-3.24826049805
batch1	XY	0	-0.304447233677	-0.529418051243
batch1	XX	0	-0.0194408707321	-3.32172775269
batch1	XX	0	-0.0080892238766	-3.332233548165
batch1	XX	0	-0.0269782030955	-3.29581069946
batch1	XX	0	-0.0104505345225	-3.359495997425
batch1	XX	0	-0.04146131128075	-3.55123615265
batch1	XX	0	-0.0109645221382	-3.119031667705
batch1	XX	0	-0.0419781021774	-3.46537709236
batch1	XY	0	-0.344602048397	-0.515453398228
batch1	XX	0	-0.02261940203605	-3.40385508537
batch1	XX	0	-0.0228049885482	-3.48762464523
batch1	XX	0	-0.0319393053651	-3.11329066753
batch1	XX	0	-0.02849139645695	-3.478801369665
batch1	XY	0	-0.304393291473	-0.489140421152
batch1	XY	0	-0.286285638809	-0.509849190712
batch1	XX	0	-0.03501618281005	-3.12576699257
batch1	XX	0	-0.0249807052314	-3.61585593224
batch1	XX	0	-0.033481258899	-3.05330252647
batch1	XX	0	-0.02076976839455	-3.29096996784
batch1	XX	0	-0.02376182749865	-3.232809066775
batch1	XY	0	-0.3662129640575	-0.612671554089
batch1	XX	0	-0.03912109695375	-3.58204293251
batch1	XX	0	-0.0189465517178	-3.657256364825
batch1	XX	0	-0.01413526758555	-3.31321120262
batch1	XX	0	-0.07911836728455	-3.35315775871
batch1	XY	0	-0.357242614031	-0.545942485332
batch1	XX	0	-0.04111098870635	-3.43485045433
batch1	XX	0	-0.0407124981284	-3.51668143272
batch1	XX	0	-0.0497875995934	-3.12673640251
batch1	XY	0	-0.4061343669895	-0.644989490509
batch1	XX	0	-0.03085636440665	-3.397764801975
batch1	XX	0	-0.039810474962	-3.164008378985
batch1	XY	0	-0.4304384887215	-0.648553490639
batch1	XY	0	-0.328932583332	-0.5225295722485
batch1	XY	0	-0.374488353729	-0.601398766041
batch1	XX	0	-0.05016736872495	-3.33681154251
batch1	XX	0	-0.04646647349	-3.24072766304
batch1	XY	0	-0.341064155102	-0.535370647907
batch1	XX	0	-0.0609237365425	-3.661578536035
batch1	XY	0	-0.3569642305375	-0.661870539188
batch1	XX	0	-0.0410304330289	-3.01071739197
batch1	XX	0	-0.0564826950431	-3.456714987755
batch1	XX	0	-0.0233314819634	-3.5007250309
batch1	XX	0	-0.0182989425957	-3.25788497925
batch1	XY	0	-0.383395075798	-0.6159179508685
batch1	XY	0	-0.3622515648605	-0.6535139679905
batch1	XX	0	-0.02896526455875	-3.425226926805
batch1	XX	0	-0.00984928198159	-2.9823372364
batch1	XX	0	-0.05488359369335	-3.08637523651
batch1	XX	0	-0.023646088317	-3.027129769325
batch1	XX	0	-0.0592500474304	-3.23226583004
batch1	XX	0	-0.0934458896518	-3.05642461777
batch1	XX	0	-0.0514858998358	-3.48547554016
batch1	XX	0	-0.01635820791125	-3.55999588966
batch1	XY	0	-0.343275874853	-0.567306101322
batch1	XX	0	-0.02396159339695	-3.45418453217
batch1	XX	0	-0.05596560053525	-3.68304491043
batch1	XX	0	-0.0212137922645	-3.18746972084
batch1	XX	0	-0.0339822135866	-3.11440134048
batch1	XX	0	-0.0452543385327	-3.31336903572
batch1	XX	0	-0.06289360672235	-3.473702192305
batch1	XY	0	-0.285549551249	-0.474966019392
batch1	XX	0	0.02068472560495	-3.622563123705
batch1	XY	0	-0.2722554206845	-0.426000744104
batch1	XX	0	-0.0471054874361	-3.24633026123
batch1	XX	0	-0.0258767390624	-3.759657382965
batch1	XY	0	-0.3539246618745	-0.548408150673
batch1	XY	0	-0.31207446754	-0.527494192123
batch1	XY	0	-0.3366518467665	-0.5212593376635
batch1	XX	0	-0.03084489982575	-3.6339943409
batch1	XX	0	-0.0562043860555	-3.30320072174
batch1	XX	0	-0.018997522071	-3.020337224005
batch1	XY	0	-0.330240577459	-0.482265621424
batch1	XX	0	-0.0123382331803	-3.2162630558
batch1	XY	0	-0.414702415466	-0.653184533119
batch1	XX	0	-0.04475357942285	-3.153892636295
batch1	XX	0	-0.0273294467479	-3.24362874031
batch1	XY	0	-0.402799099684	-0.633619487286
batch1	XX	0	-0.00510892271996	-3.589217066765
batch1	XY	0	-0.353776425123	-0.573355555534
batch1	XX	0	-0.00971093308181	-3.47242879868
batch1	XX	0	-0.0396672785282	-3.50965070724
batch1	XX	0	-0.04732814989985	-3.33013248444
batch1	XX	0	-0.04784740321335	-3.40796208382
batch1	XX	0	-0.0565738230944	-3.349789500235
batch1	XY	0	-0.368637740612	-0.599152743816
batch1	XY	0	-0.3481046408415	-0.563104510307
batch1	XX	0	-0.0652762837708	-3.27578926086
batch1	XX	0	-0.0186572717503	-3.20069348812
batch1	XX	0	-0.0518468618393	-3.11268031597
batch1	XX	0	-0.0342433638871	-3.32409143448
batch1	XX	0	-0.0314603745937	-3.60278022289
batch1	XX	0	-0.0315427277237	-3.13969898224
batch1	XX	0	-0.06274693086745	-3.40357029438
batch1	XX	0	-0.04275498725475	-3.339631676675
batch1	XX	0	-0.0345380343497	-3.27480459213
batch1	XX	0	0.005133224185555	-3.027358293535
batch1	XX	0	0.0107454312965	-3.44942235947
batch1	XY	0	-0.281520843506	-0.50975883007
batch1	XX	0	-0.00878629367799	-3.259951114655
batch1	XX	0	-0.038209605962	-3.53996396065
batch1	XY	0	-0.344812572002	-0.5949366390705
batch1	XY	0	-0.3507494181395	-0.549350678921
batch1	XX	0	-0.06137688457965	-3.39147686958
batch1	XY	0	-0.375313639641	-0.580287694931
batch1	XX	0	-0.0278923548758	-3.28851079941
batch1	XX	0	-0.0548132508993	-3.27220034599
batch1	XX	0	-0.0552235171199	-3.34304690361
batch1	XX	0	-0.0282854326069	-3.78955793381
batch1	XY	0	-0.337628155947	-0.495329022408
batch1	XY	0	-0.339906364679	-1.07468175888
batch1	XX	0	-0.0286276107654	-3.2405217886
batch1	XX	0	-0.0234294086695	-3.085898041725
batch1	XX	0	-0.00880004931241	-3.25307798386
batch1	XY	0	-0.275511026382	-0.468509912491
batch1	XY	0	-0.269620865583	-1.78569877148
batch1	XY	0	-0.290624499321	-0.446728467941
batch1	XX	0	-0.0435846243054	-3.27845883369
batch1	XX	0	-0.0104462038726	-3.204584002495
batch1	XY	0	-0.327771499753	-0.483432143927
batch1	XX	0	-0.0572691299021	-3.24207568169
batch1	XY	0	-0.343105852604	-0.540948808193
batch1	XY	0	-0.338708341122	-0.524170219898
batch1	XY	0	-0.29888266325	-0.4412840753795
batch1	XX	0	-0.0523818321526	-3.3930464983
batch1	XY	0	-0.283353209496	-0.51519960165
batch1	XX	0	-0.0565767735243	-3.180744171145
batch1	XY	0	-0.377089560032	-0.578560352325
batch1	XY	0	-0.3637982308865	-0.542897462845
batch1	XX	0	-0.0240721106529	-3.44217979908
batch1	XX	0	-0.0741194561124	-3.43604516983
batch1	XX	0	-0.0176440961659	-3.38927257061
batch1	XX	0	-0.0164742767811	-3.045919299125
batch1	XY	0	-0.397638231516	-0.611979424953
batch1	XX	0	-0.02214953396465	-3.32996451855
batch1	XY	0	-0.366730004549	-0.606512904167
batch1	XX	0	-0.0253655519336	-3.224024891855
batch1	XX	0	-0.0219658650458	-3.17553138733
batch1	XX	0	-0.074994686991	-3.12408900261
batch1	XY	0	-0.302379637957	-0.698746204376
batch1	XX	0	-0.0100051350892	-3.31726622581
batch1	XY	0	-0.3182099759575	-0.521962165833
batch1	XY	0	-0.286067634821	-0.419549226761
batch1	XX	0	-0.0469959434122	-3.305715560915
batch1	XY	0	-0.3254644423725	-0.500404894352
batch1	XY	0	-0.3582926392555	-0.607666313648
batch1	XX	0	-0.0637691915035	-3.35632276535
batch1	XX	0	-0.04251389950515	-3.20899236202
batch1	XX	0	-0.0152412699535	-3.26282286644
batch1	XX	0	-0.0453561171889	-3.71504878998
batch1	XY	0	-0.334391713142	-0.514312922955
batch1	XY	0	-0.298609033227	-0.829838693142
batch1	XX	0	-0.0223582051694	-3.00106215477
batch1	XY	0	-0.424799054861	-0.611632883549
batch1	XX	0	-0.04034126736225	-3.64804768562
batch1	XX	0	0.001481643354055	-3.21630716324
batch1	XX	0	-0.0633174031973	-3.215943574905
batch1	XX	0	-0.05637838505205	-3.0751979351
batch1	XX	0	-0.0869382172823	-3.10133242607
batch1	XX	0	-0.0476054176688	-3.31684851646
batch1	XX	0	-0.00727823167108	-3.29905986786
batch1	XX	0	-0.02640816383065	-3.56361341476
batch1	XY	0	-0.319075673819	-0.51063734293
batch1	XX	0	-0.003455612109975	-3.302048802375
batch1	XX	0	-0.02047798596325	-3.425562143325
batch1	XX	0	-0.00284085283056	-3.70350956917
batch1	XY	0	-0.3613616377115	-0.607291102409
batch1	XY	0	-0.2989667654035	-0.560333549976
batch1	XY	0	-0.3700354099275	-0.592143177986
batch1	XX	0	-0.0379080530256	-3.3673671484
batch1	XY	0	-0.276363432407	-0.487096771598
batch1	XY	0	-0.338029816747	-0.5627282857895
batch1	XY	0	-0.406234145164	-0.607068657875
batch1	XX	0	-0.03866618685425	-3.244030952455
batch1	XY	0	-0.343479782343	-0.53008544445
batch1	XY	0	-0.367811709642	-0.547866761684
batch1	XX	0	-0.0540652014315	-3.10265612602
batch1	XY	0	-0.308193236589	-0.9191535711285
batch1	XY	0	-0.343472093344	-1.007766366005
batch1	XX	0	-0.0303421812132	-3.521933317185
batch1	XY	0	-0.3640098124745	-0.523146748543
batch1	XY	0	-0.429293870926	-0.591788113117
batch1	XX	0	-0.0373633746058	-3.21473860741
batch1	XX	0	-0.0438354667276	-2.877622962
batch1	XX	0	-0.0379116274416	-3.64404642582
batch1	XY	0	-0.32145896554	-0.455114662647
batch1	XY	0	-0.307726860046	-0.4989375174045
batch1	XX	0	-0.0402091164142	-3.18719649315
batch1	XY	0	-0.313872680068	-0.481116488576
batch1	XX	0	-0.05667720548805	-3.26983189583
batch1	XY	0	-0.345245942473	-0.607176244259
batch1	XX	0	-0.0203857105225	-3.19520664215
batch1	XX	0	-0.0235739313066	-3.465629696845
batch1	XX	0	-0.02787688095125	-3.41737437248
batch1	XX	0	-0.0444252025336	-3.2758487463
batch1	XY	0	-0.321399331093	-0.53515791893
batch1	XX	0	0.00206506485119	-3.31967520714
batch1	XX	0	-0.0376738198102	-3.37138223648
batch1	XY	0	-0.2941393107175	-0.543552428484
batch1	XX	0	-0.03247428871695	-3.23129057884
batch1	XX	0	-0.0703464373946	-3.21673679352
batch1	XX	0	-0.024734782055	-3.4186205864
batch1	XX	0	-0.0590295232832	-3.43970274925
batch1	XX	0	-0.0201292335987	-3.08044171333
batch1	XX	0	-0.0873396769166	-3.1007578373
batch1	XX	0	-0.0323227159679	-3.50422143936
batch1	XX	0	-0.0052452776581	-3.45736002922
batch1	XY	0	-0.3607821911575	-0.579805493355
batch1	XX	0	-0.0411228872836	-3.397429943085
batch1	XX	0	-0.0301009174436	-3.3657913208
batch1	XY	0	-0.2983909994365	-0.533275365829
batch1	XX	0	-0.0142648797482	-3.613195180895
batch1	XX	0	-0.0410935133696	-3.3793874979
batch1	XX	0	-0.0325107872486	-3.38471746445
batch1	XX	0	-0.04431750439105	-3.33486366272
batch1	XX	0	-0.0841444134712	-3.10079956055
batch1	XX	0	-0.02286981232465	-3.30487501621
batch1	XY	0	-0.303750306368	-0.520305335522
batch1	XY	0	-0.3054472506045	-0.514504700899
batch1	XX	0	-0.0553131364286	-3.18185925484
batch1	XX	0	-0.0422925967723	-3.60980653763
batch1	XX	0	-0.0280399993062	-3.17468476295
batch1	XX	0	-0.0393886193633	-3.29597342014
batch1	XX	0	-0.0208289176226	-3.17418956757
batch1	XX	0	-0.0493391882628	-3.55504846573
batch1	XX	0	-0.0561518166214	-3.40289139748
batch1	XX	0	-0.0834959819913	-3.17082476616
batch1	XX	0	-0.03768392652275	-3.26798582077
batch1	XX	0	-0.0447862669826	-3.08923530579
batch1	XX	0	-0.0330799855292	-3.26904511452
batch1	XX	0	-0.0335700195283	-3.34096097946
batch1	XY	0	-0.330912306905	-0.569426834583
batch1	XY	0	-0.281790226698	-0.44021576643
batch1	XX	0	-0.0111146895215	-3.25641477108
batch1	XX	0	-0.0192591566592	-3.53332257271
batch1	XX	0	-0.0580845102668	-3.36491942406
batch1	XX	0	-0.02403311431405	-3.427377462385
batch1	XX	0	-0.0452041178942	-3.04187786579
batch1	XX	0	-0.022743139416	-3.463388204575
batch1	XX	0	-0.02104647178205	-3.26674449444
batch1	XY	0	-0.30306366086	-0.476521074772
batch1	XY	0	-0.4231943786145	-0.649726867676
batch1	XY	0	-0.3473207503555	-0.541697472334
batch1	XX	0	-0.02169767301525	-3.27650356293
batch1	XY	0	-0.346193641424	-1.23423469067
batch1	XX	0	-0.01895761676135	-3.287677168845
batch1	XX	0	-0.0468384437263	-3.4555015564
batch1	XY	0	-0.311695456505	-0.524374306202
batch1	XY	0	-0.2970650494095	-0.471619695425
batch1	XY	0	-0.388247638941	-0.624646425247
batch1	XX	0	-0.0658676996827	-2.991980791095
batch1	XY	0	-0.3316195309165	-0.540743649006
batch1	XY	0	-0.353524774313	-0.60564237833
batch1	XX	0	-0.0343740470707	-3.41259813309
batch1	XY	0	-0.323380291462	-0.542123556137
batch1	XX	0	-0.06432730704545	-3.435991048815
batch1	XX	0	-0.059212371707	-3.251145243645
batch1	XX	0	-0.0352661535144	-3.36838626862
batch1	XX	0	-0.0243090000004	-3.49700844288
batch1	XX	0	-0.06132318265735	-3.55607056618
batch1	XX	0	-0.0380440540612	-3.157960057255
batch1	XX	0	-0.0140887666494	-3.43226385117
batch1	XY	0	-0.368084609509	-0.530349612236
batch1	XX	0	-0.0453155636787	-3.11922752857
batch1	XY	0	-0.371722459793	-0.597330212593
batch1	XX	0	-0.0494542494416	-3.32001018524
batch1	XX	0	-0.0602137539536	-3.23257672787
batch1	XY	0	-0.295303404331	-0.493043094873
batch1	XY	0	-0.3670616447925	-0.618641614914
batch1	XX	0	-0.0503952689469	-3.62055540085
batch1	XX	0	-0.013691637665	-3.58806967735
batch1	XY	0	-0.361345559359	-0.575137794018
batch1	XX	0	-0.0337890647352	-3.02623975277
batch1	XX	0	-0.0789272561669	-3.17955994606
batch1	XY	0	-0.3533965796235	-0.58679497242
batch1	XY	0	-0.339633315802	-0.521594464779
batch1	XY	0	-0.378896430135	-0.59775698185
batch1	XY	0	-0.28467810154	-0.516285061836
batch1	XY	0	-0.323172688484	-0.494685858488
batch1	XX	0	-0.018997522071	-2.9834883213
batch1	XX	0	-0.036033436656	-3.357856988905
batch1	XX	0	-0.0593995451927	-3.3718547821
batch1	XY	0	-0.3854921758175	-0.584546864033
batch1	XX	0	-0.0525644645095	-3.22014117241
batch1	XX	0	-0.0149495601654	-3.70432925224
batch1	XX	0	-0.04299474321305	-3.48333668709
batch1	XY	0	-0.353588938713	-0.528023421764
batch1	XY	0	-0.379958316684	-0.66784375906
batch1	XX	0	-0.0349821746349	-3.214908480645
batch1	XY	0	-0.3870669007305	-0.663384199142
batch1	XY	0	-0.302562475204	-0.511246740818
batch1	XX	0	-0.06785352155565	-3.63136744499
batch1	XX	0	-0.01374099077655	-3.27874207497
batch1	XY	0	-0.394816547632	-0.564077347517
batch1	XY	0	-0.301059484482	-0.515614122152
batch1	XX	0	-0.02488700300455	-3.247045993805
batch1	XY	0	-0.28151871264	-0.49409070611
batch1	XY	0	-0.297625005245	-0.4689512848855
batch1	XY	0	-0.39866605401	-0.60896229744
batch1	XY	0	-0.3019802868365	-0.479053467512
batch1	XY	0	-0.320628792048	-0.509463906288
batch1	XX	0	-0.04256185516715	-3.160686254505
batch1	XY	0	-0.321343570948	-0.542178928852
[truncated: 152,520 more rows]
