# Supplementary material for: A genome-first study of sex chromosome aneuploidies provides evidence of Y chromosome dosage effects on autism risk
Source: Nat Commun. 2024 Oct 15;15:8897. doi: 10.1038/s41467-024-53211-7 (PMC11480344; doi:10.1038/s41467-024-53211-7)
Supplement: Supplementary file 4 — Source Data [file 41467_2024_53211_MOESM4_ESM.zip › source_data_files/FigureS5_diagnosis_age_source_data.txt]

sca	diagnosis_age
0	33
0	37
0	18
0	33
0	35
0	89
0	35
0	30
0	137
0	150
0	56
0	57
0	35
0	42
0	22
0	130
0	38
0	42
0	100
0	96
0	30
0	38
0	48
0	43
0	9
0	117
0	33
0	95
0	18
0	38
0	36
0	19
0	101
0	39
0	27
0	69
0	38
0	95
0	24
0	175
0	67
0	54
0	25
0	27
0	30
0	29
0	42
0	45
0	24
0	63
0	49
0	36
0	55
0	321
0	40
0	44
0	33
0	227
0	30
0	24
0	24
0	24
0	63
0	31
0	27
0	33
0	29
0	18
0	41
0	55
0	37
0	30
0	34
0	46
0	22
0	40
0	30
0	18
0	40
0	42
0	18
0	142
0	37
0	80
0	61
0	27
0	23
0	43
0	34
0	41
0	52
0	30
0	26
0	38
0	33
0	79
0	28
0	37
0	52
0	113
0	84
0	18
0	42
0	105
0	37
0	78
0	53
0	30
0	47
0	30
0	15
0	42
0	44
0	37
0	63
0	62
0	33
0	36
0	36
0	129
0	84
0	40
0	30
0	72
0	21
0	62
0	72
0	23
0	36
0	77
0	31
0	133
0	36
0	70
0	29
0	36
0	146
0	30
0	34
0	18
0	29
0	61
0	30
0	35
0	207
0	36
0	25
0	18
0	35
0	157
0	23
0	41
0	27
0	39
0	64
0	53
0	150
0	26
0	29
0	61
0	36
0	156
0	31
0	74
0	32
0	47
0	47
0	138
0	54
0	86
0	115
0	60
0	24
0	30
0	84
0	24
0	36
0	42
0	37
0	29
0	153
0	38
0	86
0	33
0	24
0	36
0	106
0	30
0	91
0	95
0	27
0	42
0	42
0	159
0	40
0	33
0	30
0	39
0	67
0	11
0	24
0	34
0	33
0	135
0	30
0	36
0	82
0	63
0	30
0	37
0	77
0	21
0	42
0	84
0	54
0	60
0	36
0	135
0	133
0	66
0	27
0	76
0	30
0	39
0	34
0	35
0	63
0	30
0	42
0	27
0	77
1	46
0	41
0	87
0	62
0	24
0	106
0	26
0	59
0	52
0	22
0	66
0	43
0	36
0	30
0	24
0	38
0	42
0	29
0	36
0	41
0	246
0	25
0	20
0	26
0	24
0	50
0	24
0	84
0	34
0	42
0	66
0	60
0	24
0	65
0	61
0	44
0	40
0	30
0	27
0	56
0	58
0	58
0	43
0	40
0	279
0	38
0	42
0	30
0	49
0	96
0	42
0	22
0	42
0	30
0	42
0	36
0	30
0	38
0	38
0	97
0	38
0	130
1	54
0	14
0	47
0	25
0	57
0	29
0	20
0	46
0	35
0	60
0	64
0	27
0	42
0	96
0	39
0	36
0	73
0	60
0	57
0	37
0	19
0	50
0	23
0	41
0	30
0	68
0	62
0	48
0	32
0	48
0	49
0	19
0	36
0	18
0	55
0	52
0	39
0	26
0	112
0	20
0	48
0	106
0	23
0	73
0	60
0	25
0	44
0	108
0	45
0	37
0	48
0	93
0	36
0	42
0	34
0	82
0	39
0	101
0	32
0	228
0	39
0	63
0	39
0	18
0	90
0	38
0	94
0	96
0	26
0	120
0	32
0	54
0	54
0	111
0	120
0	48
0	54
0	99
0	24
0	102
0	192
0	158
0	83
0	40
0	14
0	48
0	49
0	78
0	18
0	40
0	23
0	115
0	24
0	35
0	22
0	35
0	27
0	56
0	124
0	60
0	30
0	40
0	38
0	80
0	26
0	58
0	76
0	24
0	32
0	99
0	36
0	43
0	40
0	130
0	83
0	108
0	71
0	18
0	49
0	296
0	35
0	30
0	24
0	18
0	84
0	40
0	28
0	22
0	41
0	40
0	41
0	64
0	73
0	80
0	127
0	54
0	37
0	28
0	42
0	20
0	282
0	42
0	22
0	105
0	48
0	100
0	22
0	52
0	26
0	103
0	327
0	36
0	122
0	42
0	61
0	51
0	106
0	18
0	24
0	74
0	99
0	246
0	40
0	36
0	66
0	8
0	45
0	200
0	89
0	64
0	12
0	27
0	54
0	88
0	112
0	90
0	40
0	42
0	96
0	72
0	27
0	65
0	66
0	50
0	45
0	56
0	85
0	32
0	108
0	42
0	54
0	40
0	37
0	20
0	24
0	135
0	50
0	18
0	102
0	51
0	43
0	63
0	48
0	24
0	52
0	138
0	50
0	41
0	64
0	20
0	60
0	17
0	96
0	54
0	38
0	63
0	24
0	13
0	66
0	25
0	48
0	61
0	36
0	46
0	28
0	76
0	37
0	106
0	41
0	48
0	35
0	65
0	36
0	24
0	63
0	42
0	87
0	23
0	59
0	53
0	48
0	25
0	36
0	36
0	62
0	76
0	18
0	31
0	24
0	39
0	47
0	54
0	15
0	63
0	24
0	23
0	64
0	38
0	48
0	58
0	51
0	53
0	29
0	95
0	54
0	123
0	42
0	72
0	18
0	30
0	42
0	38
0	89
0	39
0	52
0	29
0	35
0	46
0	36
0	13
0	24
0	42
0	101
0	73
0	132
0	18
0	36
0	23
0	81
0	24
0	14
0	64
0	124
0	34
0	80
0	26
0	18
0	36
0	42
0	30
0	73
0	106
0	34
0	18
0	80
0	116
0	48
0	63
0	104
0	66
0	75
0	37
0	36
0	97
0	55
0	36
0	18
0	48
0	140
0	36
0	54
0	71
0	18
0	144
0	26
0	33
0	45
0	45
0	69
0	18
0	46
0	24
0	76
0	85
0	32
0	54
0	25
0	154
0	30
0	79
0	30
0	21
0	93
0	36
0	64
0	46
0	33
0	46
0	74
0	46
0	74
0	85
0	144
0	132
0	52
0	38
0	24
0	29
0	24
0	41
0	96
0	62
0	45
0	42
0	28
0	252
0	65
0	30
0	71
0	48
0	26
0	23
0	87
0	67
0	57
0	101
0	72
0	55
0	55
0	39
0	33
0	36
0	13
0	42
0	56
0	88
0	167
0	60
0	28
0	56
0	58
0	48
0	162
0	75
0	257
0	92
0	32
0	67
0	109
0	31
0	36
0	26
0	36
0	89
0	24
0	23
0	62
0	75
0	35
0	51
0	16
0	95
0	55
0	32
0	149
0	67
0	22
0	63
0	88
0	59
0	49
0	84
0	99
0	66
0	30
0	30
0	36
0	34
0	80
0	26
0	34
0	48
0	48
0	100
0	96
0	37
0	42
0	42
0	29
0	37
0	33
0	34
0	130
0	57
0	23
0	36
0	33
0	40
0	35
0	34
0	103
0	57
0	13
0	24
0	25
0	89
0	26
0	106
0	30
0	42
0	19
0	20
0	35
0	72
0	42
0	88
1	92
0	25
0	30
0	36
0	37
0	28
0	48
0	27
0	21
0	33
0	18
0	120
0	48
0	88
0	37
0	54
0	35
0	73
0	51
0	90
0	NA
0	50
0	66
0	48
0	42
0	24
0	57
0	77
0	87
0	28
0	75
0	26
0	73
0	24
0	33
0	18
0	88
0	56
0	90
0	25
0	24
0	50
0	123
0	18
0	33
0	31
0	36
0	37
0	24
0	43
0	70
0	100
0	36
0	46
0	48
0	68
0	25
0	109
0	38
0	47
0	35
0	50
0	27
0	81
0	43
0	30
0	20
0	54
0	34
0	88
0	36
0	35
0	78
0	54
0	62
0	22
0	96
0	36
0	118
0	105
0	30
0	29
0	48
0	24
0	96
0	90
0	76
0	128
0	80
0	40
0	108
0	38
0	37
0	44
0	23
0	39
0	68
0	29
0	30
0	78
0	36
0	35
0	27
0	27
0	30
0	59
0	22
0	38
0	30
0	36
0	50
0	38
0	73
0	32
0	94
0	44
0	30
0	18
0	105
0	18
0	68
0	22
0	19
0	117
0	35
0	26
0	46
0	46
0	30
0	36
0	18
0	42
0	459
0	19
0	75
0	216
0	37
0	48
0	38
0	34
0	62
0	62
0	82
0	90
0	96
0	32
0	35
0	231
0	18
0	23
0	40
0	30
0	27
0	60
0	37
0	33
0	26
1	89
0	60
0	33
0	36
0	71
0	86
0	55
0	53
0	45
0	29
0	28
0	26
0	32
0	86
0	50
0	25
0	28
0	165
0	31
0	20
0	36
0	30
0	25
0	111
0	144
0	78
0	52
0	36
0	27
0	30
0	111
0	33
0	36
0	36
0	21
0	110
0	60
0	69
0	74
0	57
0	48
0	36
0	119
0	37
0	88
0	32
0	55
0	35
0	66
0	33
0	53
0	41
0	114
0	29
0	52
0	36
0	54
0	24
0	54
0	58
0	71
0	22
0	99
0	47
0	144
0	411
0	32
0	58
0	80
0	228
0	40
0	44
0	26
0	39
0	25
0	42
0	67
0	39
0	34
0	45
0	39
0	43
0	78
0	32
0	21
0	102
0	32
0	79
0	24
0	37
0	28
0	43
0	95
0	33
0	40
0	30
0	25
0	87
0	48
0	21
0	18
0	49
0	54
0	30
0	37
0	56
0	30
0	52
0	33
0	31
0	32
0	74
0	62
0	65
0	159
0	36
1	63
0	42
0	178
0	32
0	229
0	43
0	60
0	49
0	22
0	80
0	32
0	38
0	17
0	90
0	49
0	50
0	70
0	60
0	34
0	77
0	39
0	157
0	36
0	33
0	24
0	48
0	36
0	48
0	30
0	48
0	98
0	72
0	60
0	38
0	96
0	42
0	18
0	35
0	37
0	38
0	20
0	58
0	72
0	30
0	24
0	43
0	152
0	97
0	51
0	26
0	38
0	20
0	18
0	34
0	35
0	24
0	33
0	43
0	36
0	26
0	24
0	48
0	28
0	45
0	59
0	56
0	23
0	61
0	28
0	42
0	34
0	183
0	34
0	26
0	39
0	30
0	33
0	111
0	30
0	30
0	62
0	34
0	54
0	33
0	61
0	73
0	38
0	27
0	41
0	38
0	30
0	111
0	48
0	37
0	24
0	27
0	39
0	34
0	38
0	17
0	64
0	40
0	58
0	159
0	121
0	52
0	100
0	43
0	77
0	53
0	26
0	30
0	51
0	74
0	74
0	38
0	96
0	36
0	44
0	30
0	42
0	26
0	33
0	36
0	12
0	60
0	131
0	35
0	90
0	29
0	51
0	63
0	65
0	32
0	84
0	47
0	50
0	16
0	40
0	47
0	318
0	72
0	44
0	21
0	36
0	30
0	63
0	78
0	37
0	129
0	60
0	45
0	138
0	30
0	53
0	66
0	50
0	24
0	34
0	29
0	42
0	39
0	42
0	42
0	110
0	21
0	17
0	33
0	48
0	20
0	37
0	36
0	27
0	33
0	54
0	27
0	21
0	22
0	62
0	63
0	17
0	71
0	54
0	33
0	37
0	38
0	69
0	30
0	55
0	45
0	60
0	90
0	48
0	46
0	79
0	20
0	18
0	35
0	21
0	44
0	90
0	129
0	18
0	34
0	19
0	39
0	157
0	48
0	48
0	104
0	24
0	48
0	21
0	39
0	64
0	109
0	31
0	43
0	52
0	48
0	24
0	36
0	92
0	156
0	69
0	57
0	18
0	38
0	35
0	18
0	34
0	33
0	24
0	28
0	35
0	54
0	42
0	41
0	30
0	32
0	96
0	48
0	24
0	23
0	22
0	24
0	54
0	60
0	34
0	59
0	23
0	114
0	30
0	36
0	42
0	33
0	28
0	48
0	24
0	19
0	24
0	36
0	111
0	36
0	54
0	49
0	45
0	24
0	50
0	70
0	25
0	30
0	105
0	45
0	20
0	37
0	93
0	39
0	36
0	114
0	63
0	47
0	66
0	61
0	102
0	30
0	24
0	89
0	89
0	38
0	99
0	53
0	50
0	75
0	67
0	66
0	24
0	46
0	30
0	28
0	25
0	14
0	54
0	46
0	81
0	47
0	61
0	34
0	15
0	27
0	25
0	18
0	47
0	80
0	20
0	49
0	36
0	36
0	21
0	57
0	43
0	208
0	24
0	102
0	189
0	164
0	32
0	38
0	173
0	37
0	43
0	27
0	18
0	29
0	35
0	38
0	45
0	97
0	30
0	29
0	61
0	47
0	120
0	60
0	34
0	30
0	20
0	48
0	24
0	190
0	168
0	45
0	66
0	52
0	79
0	24
0	21
0	118
0	18
0	35
0	32
0	38
0	42
1	50
0	111
0	46
0	24
0	64
0	66
0	36
0	132
0	45
0	30
0	79
0	38
0	30
0	73
0	65
0	36
0	51
0	56
0	60
0	120
0	67
0	36
0	54
0	60
0	26
0	85
0	36
0	94
0	38
0	45
0	28
0	41
0	42
0	33
0	113
0	20
0	41
0	38
0	30
0	35
0	54
0	36
0	16
0	23
0	89
0	33
0	36
0	135
0	60
0	37
0	102
0	92
0	22
0	55
0	34
0	52
0	66
0	21
0	42
0	17
0	33
0	52
0	60
0	24
0	60
0	38
0	158
0	364
0	36
0	38
0	36
0	150
0	40
0	116
0	113
0	483
0	25
0	70
0	29
0	35
0	30
0	24
0	48
0	45
0	217
0	42
0	27
0	60
0	21
0	36
0	39
0	28
0	36
0	72
0	35
0	41
0	32
0	33
0	29
0	39
0	74
0	53
0	42
0	63
0	38
0	90
0	37
0	29
0	96
0	55
0	27
0	30
0	22
0	195
0	34
0	86
0	39
0	93
0	58
0	246
0	58
0	17
0	48
0	101
0	33
0	22
0	30
0	28
0	33
0	18
0	39
0	40
0	29
0	112
0	33
0	30
0	70
0	60
0	68
0	102
0	16
0	28
0	90
0	42
0	24
0	52
0	75
0	60
0	58
0	72
0	73
0	34
0	28
0	23
0	132
0	42
0	48
0	120
0	33
0	93
0	189
0	34
0	45
0	68
0	17
0	49
0	42
0	47
0	36
0	35
0	29
0	52
0	37
0	45
0	23
0	19
0	111
0	30
0	79
0	60
0	33
0	37
0	24
0	83
0	129
0	93
0	115
0	66
0	44
0	29
0	128
0	155
0	24
0	40
0	36
0	105
0	86
0	36
0	30
0	55
0	185
0	25
0	60
0	77
0	39
0	50
0	25
0	96
0	86
0	27
0	118
0	42
0	48
0	25
0	63
0	18
0	48
0	20
0	25
0	105
0	50
0	53
0	31
0	49
0	26
0	40
0	68
0	45
0	81
0	34
0	105
0	39
0	18
0	28
0	54
0	88
0	84
0	45
0	38
0	29
0	36
0	92
0	132
0	44
0	22
0	36
0	32
0	32
0	36
0	81
0	78
0	46
0	18
0	138
0	33
0	98
0	100
0	60
0	119
0	65
0	40
0	40
0	33
0	18
0	36
0	48
0	42
0	48
0	68
0	24
0	60
0	78
0	76
0	38
0	144
0	48
0	32
0	134
0	38
0	66
0	48
0	48
0	30
0	22
0	42
0	30
0	33
0	37
0	100
0	45
0	36
0	58
0	46
0	51
0	24
0	24
0	22
0	30
0	24
0	38
0	117
0	23
0	23
0	94
0	33
0	51
0	72
0	106
0	18
0	53
0	40
0	26
0	30
0	33
0	30
0	37
0	36
0	23
0	192
0	58
0	37
0	78
0	169
0	49
0	48
0	64
0	42
0	24
0	153
0	30
0	72
0	89
0	37
0	23
0	42
0	25
0	82
0	25
0	84
0	39
0	18
0	30
0	117
0	27
0	13
0	56
0	23
0	63
0	36
0	28
0	35
0	29
0	51
0	51
0	41
0	51
0	47
0	174
0	36
0	65
0	38
0	30
0	128
0	25
0	126
0	71
0	78
0	64
0	128
0	111
0	28
0	48
0	40
0	109
0	36
0	77
0	24
0	23
0	65
0	28
0	31
0	35
0	34
0	51
0	37
0	54
0	92
0	58
0	24
0	36
0	85
0	84
0	124
0	41
0	24
0	92
0	24
0	30
0	147
0	30
0	78
0	31
0	26
0	117
0	36
0	58
0	163
0	34
0	16
0	33
0	114
0	23
0	42
0	26
0	120
0	40
0	39
0	32
0	58
0	168
0	36
0	142
0	27
0	30
0	96
0	87
0	26
0	34
0	25
0	90
0	44
0	40
0	46
0	45
0	129
0	33
0	18
0	29
0	54
0	61
1	102
0	69
0	35
0	78
0	163
0	36
0	87
0	28
0	170
0	34
0	25
0	30
0	44
0	60
0	36
0	81
0	26
0	109
0	48
0	25
0	20
0	94
0	37
0	72
0	54
0	74
0	97
0	65
0	32
0	84
0	30
0	30
0	32
0	51
0	28
0	41
1	109
0	30
0	89
0	73
0	26
0	105
0	164
0	36
0	60
0	22
0	43
0	71
0	42
0	31
0	58
0	26
0	17
0	30
0	53
0	30
0	18
0	37
0	77
0	26
0	67
0	60
0	159
0	84
0	61
0	119
0	24
0	42
0	84
0	36
0	28
0	99
0	54
0	64
0	32
0	25
0	136
0	46
0	86
0	108
0	36
0	92
0	23
0	63
0	55
0	27
0	24
0	254
0	24
0	25
0	39
0	28
0	142
0	52
0	37
0	58
0	27
0	120
0	39
0	108
0	29
0	27
0	28
0	120
0	32
0	22
0	41
0	69
0	23
0	90
0	80
0	60
0	30
0	36
0	28
0	398
0	72
0	36
0	102
0	85
0	29
0	35
0	120
0	81
0	18
0	60
0	35
0	42
0	150
0	32
0	35
0	25
0	45
0	55
0	51
0	32
0	31
0	18
0	76
0	51
0	42
0	41
0	66
0	46
0	39
0	23
0	47
0	126
0	72
0	90
0	184
0	62
0	63
0	94
0	63
0	89
0	84
0	43
0	126
0	35
0	40
1	76
0	236
0	38
[truncated: 23,085 more rows]
