# Supplementary material for: A genome-first study of sex chromosome aneuploidies provides evidence of Y chromosome dosage effects on autism risk
Source: Nat Commun. 2024 Oct 15;15:8897. doi: 10.1038/s41467-024-53211-7 (PMC11480344; doi:10.1038/s41467-024-53211-7)
Supplement: Supplementary file 4 — Source Data [file 41467_2024_53211_MOESM4_ESM.zip › source_data_files/FigureS5_scq_verbal_source_data.txt]

sca	final_score
0	13
0	17
0	11
0	14
0	16
0	9
0	34
0	19
0	29
0	21
0	34
0	15
0	21
0	31
0	25
0	32
0	25
0	30
0	25
0	27
0	17
0	11
0	34
0	13
0	27
0	25
0	22
0	6
0	36
0	16
0	18
0	21
0	31
0	12
0	28
0	8
0	28
0	23
0	17
0	26
0	23
0	20
0	36
0	21
0	23
0	NA
0	14
0	17
0	11
0	27
0	20
0	28
0	19
0	25
0	29
0	23
0	24
0	23
0	30
0	23
0	18
0	25
0	30
0	16
0	20
0	29
0	26
0	35
0	16
0	26
0	24
0	23
0	18
0	28
0	32
0	10
0	24
0	NA
0	24
0	30
0	30
0	32
0	14
0	17
0	32
0	30
0	17
0	10
0	11
0	19
0	23
0	24
0	9
0	20
0	12
0	26
0	27
0	33
0	21
0	22
0	27
0	17
0	33
0	20
0	31
0	32
0	31
0	15
0	13
0	22
0	17
0	21
0	22
0	18
0	18
0	33
0	17
0	8
0	13
0	24
0	13
0	17
0	18
0	22
0	22
0	28
0	29
0	25
0	25
0	30
0	29
0	26
0	27
0	28
0	31
0	24
0	19
0	26
0	15
0	30
0	27
0	27
0	34
0	26
0	25
0	29
0	19
0	13
0	23
0	17
0	17
0	29
0	18
0	14
0	33
0	32
1	9
0	35
0	13
0	10
0	25
0	22
0	25
0	28
0	19
0	13
0	24
0	15
0	36
0	18
0	33
0	27
0	26
0	16
0	30
0	26
0	18
0	15
0	29
0	13
0	25
0	31
0	15
0	20
0	31
0	21
0	25
0	13
0	21
0	6
0	27
0	29
0	30
0	25
0	21
0	15
0	10
0	16
0	28
0	21
0	21
0	18
0	34
0	32
0	33
0	8
0	23
0	22
0	31
0	4
0	35
0	32
0	25
0	36
0	26
0	23
0	31
0	9
0	24
0	26
0	20
0	22
0	NA
0	29
0	13
0	20
0	19
0	34
0	27
0	22
0	35
0	26
0	26
0	20
0	24
0	16
0	21
0	28
0	14
0	16
0	18
0	21
0	13
0	17
0	28
0	22
0	28
0	28
0	30
0	22
0	24
0	37
0	14
0	19
0	17
0	15
0	29
0	22
0	11
0	16
0	21
0	14
0	30
0	10
0	23
0	12
0	17
0	18
0	21
0	15
0	18
0	31
0	15
0	17
0	25
0	19
0	15
0	14
0	29
0	21
0	29
0	12
0	14
0	24
0	38
0	NA
0	16
0	22
0	12
0	24
0	19
0	29
0	27
0	27
0	26
0	21
0	29
0	23
0	25
0	30
0	25
0	13
0	23
0	26
0	12
0	29
0	14
0	21
0	4
0	14
0	24
0	16
0	21
0	22
0	14
0	31
0	20
0	32
0	32
0	22
0	28
0	31
0	21
0	20
0	26
0	21
0	16
0	26
0	34
0	35
0	21
0	27
0	30
0	19
0	12
0	30
0	29
0	30
0	20
0	17
0	31
0	26
0	30
0	31
0	22
0	25
0	10
0	NA
0	30
0	21
0	35
0	27
0	27
0	6
0	24
0	26
0	19
0	19
0	27
0	19
0	28
0	NA
0	NA
0	25
0	14
0	23
0	24
0	22
0	6
0	34
0	12
0	31
0	30
0	23
0	25
0	12
0	15
0	33
0	15
0	29
0	23
0	25
0	13
0	7
0	32
0	26
0	24
0	28
0	26
0	11
0	33
0	32
0	18
0	20
0	20
0	25
0	31
0	22
0	17
0	NA
0	23
0	25
0	21
0	18
0	25
0	27
0	35
0	27
0	11
0	36
0	8
0	26
0	20
0	20
0	32
0	11
0	14
0	25
0	24
0	7
0	8
0	22
0	13
0	30
0	29
0	30
0	21
0	26
0	23
0	19
0	18
0	16
0	11
0	24
0	20
0	37
0	30
0	31
0	24
0	26
0	16
0	17
0	16
0	32
0	26
0	32
0	15
0	18
0	26
0	20
0	16
0	27
0	36
0	25
0	28
0	20
0	35
0	29
0	18
0	29
0	27
0	27
0	13
0	20
0	31
0	29
0	7
0	30
0	11
0	24
0	33
0	25
0	17
0	32
0	21
0	21
0	20
0	22
0	30
0	19
0	20
0	29
0	15
0	22
0	13
0	19
0	12
0	7
0	19
0	19
0	16
0	22
0	27
0	26
0	21
1	20
0	7
0	19
0	18
0	26
0	31
0	22
0	25
0	16
0	26
0	33
0	23
0	32
0	15
0	34
0	28
0	29
0	23
0	36
0	6
0	31
0	32
0	25
0	22
0	24
0	23
0	29
0	33
0	15
0	20
0	15
0	25
0	20
0	19
0	16
0	22
0	30
0	29
0	33
0	24
0	33
0	33
0	33
0	21
0	14
0	18
0	16
0	30
0	26
0	28
0	21
0	13
0	20
0	22
0	16
0	25
0	22
0	21
0	22
0	34
0	20
0	30
0	13
0	25
0	16
0	18
0	13
0	26
0	6
0	19
0	15
0	27
0	17
0	13
0	32
0	10
0	28
0	26
0	37
0	22
0	30
0	27
0	26
0	32
0	15
0	28
0	19
0	25
0	27
0	35
0	31
0	24
0	21
0	36
0	22
0	30
0	31
0	32
0	37
0	26
0	21
0	29
0	21
0	13
0	14
0	33
0	19
0	31
0	12
0	28
0	20
1	28
0	31
0	15
0	26
0	15
0	28
0	18
0	32
0	30
0	16
0	17
0	17
0	23
0	21
0	26
0	4
0	12
0	31
0	19
0	36
0	23
0	25
0	24
0	20
0	20
0	23
0	30
0	15
0	19
0	17
0	32
0	36
0	24
0	24
0	13
0	24
0	30
0	34
0	28
0	33
0	30
0	19
0	25
0	34
0	34
0	19
0	24
0	10
0	NA
0	17
0	32
0	14
0	30
0	30
0	27
0	9
0	18
0	28
0	18
0	11
0	20
0	33
0	36
0	22
0	27
0	17
0	26
0	21
0	26
0	28
0	21
0	23
0	5
0	25
0	15
0	18
0	17
0	25
0	27
0	24
0	9
0	17
0	14
0	38
1	34
0	22
0	NA
0	28
0	32
0	22
0	25
0	20
0	24
0	22
0	9
0	34
0	22
0	14
0	29
0	25
0	34
0	18
0	29
0	18
0	31
0	34
0	8
0	27
0	23
0	20
0	25
0	32
0	18
0	30
0	16
0	20
0	28
0	30
0	19
0	27
0	29
0	30
0	0
0	19
0	15
0	15
0	26
0	34
0	21
0	25
0	26
0	14
0	12
0	NA
0	32
0	27
0	19
0	34
0	21
0	37
0	32
0	23
0	9
0	22
0	19
0	33
0	27
0	22
0	23
0	27
0	12
0	34
0	16
0	13
0	21
0	25
0	18
0	17
0	25
0	26
0	26
0	34
0	19
0	32
0	34
0	17
0	26
0	24
0	6
0	17
0	26
0	24
0	23
0	22
0	32
0	19
0	12
0	24
0	26
0	27
0	22
0	11
0	17
0	NA
0	27
0	16
0	27
0	20
0	30
0	24
0	24
0	29
0	20
0	27
0	22
0	25
0	21
0	19
0	8
0	24
0	14
0	19
0	31
0	30
0	9
0	24
0	17
0	32
0	23
0	25
0	21
0	18
0	24
0	23
0	16
0	29
0	36
0	15
0	23
0	34
0	19
0	32
0	25
0	34
0	10
0	16
0	18
0	26
0	38
0	14
0	17
0	27
0	11
0	22
0	10
0	23
0	24
0	29
0	29
0	25
0	31
0	23
0	30
0	25
0	26
0	27
0	24
0	20
0	20
0	16
0	24
0	21
0	23
0	30
0	27
0	27
0	14
0	26
0	24
0	32
0	28
0	22
0	29
0	22
0	30
0	27
0	15
0	35
0	30
0	22
0	10
0	15
0	23
0	24
0	29
0	25
0	28
0	15
0	15
0	22
0	25
0	13
0	24
0	10
0	17
0	10
0	36
0	29
0	22
0	27
0	24
0	16
0	17
0	15
0	36
0	16
0	30
0	30
0	34
0	36
0	14
0	27
0	23
0	20
0	25
0	17
0	19
0	25
0	15
0	23
0	13
0	15
0	38
0	28
0	17
0	20
0	23
0	22
0	25
0	17
0	20
0	17
0	22
0	28
0	25
0	18
0	25
0	21
0	13
0	27
0	35
0	28
0	12
0	22
0	13
0	27
0	18
0	22
0	21
0	27
0	18
0	25
0	23
0	11
0	23
1	14
0	24
0	12
0	14
0	24
0	23
0	26
0	13
0	36
0	25
0	27
0	17
0	33
0	24
0	23
0	13
0	35
0	32
0	13
0	21
0	19
0	12
0	21
0	28
0	29
0	21
0	32
0	7
0	16
0	14
0	21
0	37
0	28
0	21
0	21
0	21
0	23
0	13
0	37
0	18
0	16
0	15
0	28
0	21
0	27
0	32
0	33
0	23
0	16
0	34
0	24
0	32
0	17
0	25
0	15
0	30
0	24
0	15
0	26
0	17
0	8
0	35
0	30
0	23
0	13
0	21
0	25
0	17
0	35
0	23
0	33
0	27
0	10
0	19
0	34
0	16
0	NA
0	21
0	20
0	18
0	31
0	8
0	18
0	20
0	14
0	26
0	28
0	13
0	16
0	16
0	16
0	22
0	4
0	23
0	22
0	18
0	27
0	20
0	24
0	12
0	15
0	18
0	24
0	23
0	19
0	NA
0	32
0	15
0	21
0	21
0	36
0	30
0	19
0	20
0	23
0	30
0	12
0	27
0	18
0	23
0	11
0	30
0	18
0	12
0	31
0	20
0	32
0	36
0	25
0	13
0	28
0	26
0	26
0	10
0	34
0	18
0	30
0	29
0	19
0	24
0	26
0	31
0	24
0	22
0	33
0	18
0	15
0	22
0	30
0	26
0	20
0	26
0	25
0	24
0	13
0	23
0	14
0	14
0	11
0	18
0	30
0	18
0	27
0	23
0	26
0	24
0	33
0	20
0	30
0	18
0	38
0	12
0	23
0	30
0	16
0	16
0	25
0	15
0	22
0	30
0	30
0	21
0	12
0	19
0	18
0	29
0	14
0	34
0	17
0	29
0	37
0	25
0	16
0	33
0	28
0	36
0	22
0	29
0	18
0	28
0	17
0	17
0	24
0	28
0	4
0	19
0	13
0	22
0	25
0	21
0	30
0	24
0	24
0	15
0	26
0	26
0	35
0	13
0	30
0	25
0	22
0	24
0	19
0	25
0	31
0	23
0	12
0	12
0	30
0	35
0	19
0	17
0	23
0	23
0	30
0	10
0	19
0	23
0	25
0	14
0	26
0	17
0	13
0	27
0	10
0	30
0	23
0	13
0	21
0	31
0	24
0	28
0	23
0	20
0	34
0	26
0	21
0	23
0	23
0	23
0	26
0	24
0	32
0	19
0	27
0	21
0	26
0	13
0	18
0	28
0	34
0	25
0	36
0	28
0	34
0	12
0	15
0	8
0	23
0	23
0	21
0	16
0	20
0	23
0	28
0	17
0	13
0	17
0	18
0	28
0	26
0	20
0	20
0	16
0	21
0	19
0	11
0	25
0	20
0	30
0	32
0	3
0	11
0	13
0	26
0	10
0	9
0	33
0	22
0	30
0	31
0	26
0	26
0	30
1	25
0	11
0	20
0	29
0	23
0	25
0	14
0	31
0	17
0	24
0	30
0	28
0	8
0	15
0	17
0	33
0	13
0	26
0	24
0	21
0	28
0	14
1	28
0	30
0	26
0	19
0	17
0	20
0	23
0	22
0	13
0	24
0	33
0	29
0	16
0	19
0	32
0	21
0	13
0	18
0	22
0	19
0	23
0	16
0	29
0	22
0	20
0	25
0	27
0	NA
0	29
0	22
0	23
0	14
0	35
0	11
0	23
0	8
0	19
0	15
0	15
0	15
0	26
0	34
0	22
0	27
0	22
0	14
0	31
0	34
0	8
0	14
0	18
0	17
0	21
0	24
0	17
0	15
0	25
0	26
0	25
0	26
0	25
0	21
0	18
0	35
0	21
0	25
0	19
0	25
0	12
0	6
0	31
0	9
0	24
0	17
0	26
0	30
0	20
0	23
0	28
0	8
0	13
0	32
0	23
0	18
0	29
0	27
0	18
0	17
0	32
0	25
0	30
0	29
0	26
0	22
0	29
0	23
0	6
0	34
0	29
0	16
0	23
0	19
0	28
0	10
0	20
0	29
0	27
0	24
0	22
0	17
0	28
0	21
0	16
0	29
0	18
0	26
0	25
0	17
0	17
0	12
0	15
0	10
0	17
0	17
0	29
0	16
0	26
0	28
0	10
0	29
0	21
0	16
0	26
0	26
0	28
0	21
0	22
0	19
0	12
0	27
0	21
0	21
0	12
0	30
0	30
0	26
0	26
0	18
0	14
0	22
0	NA
0	15
0	25
0	21
0	12
0	34
0	25
0	23
0	15
0	25
0	32
0	12
0	12
0	24
0	20
0	31
0	29
0	13
0	31
0	15
0	12
0	23
0	25
0	29
0	36
0	23
0	26
0	9
0	29
0	31
0	16
0	22
0	27
0	13
0	28
0	27
0	17
0	22
0	23
0	8
0	22
0	23
0	15
0	21
0	16
0	NA
0	24
0	22
1	36
0	24
0	22
0	19
0	27
0	14
0	19
0	25
0	22
0	14
0	23
0	22
0	23
0	18
0	27
0	38
0	18
0	24
0	16
0	17
0	21
0	16
0	22
0	14
0	36
0	31
0	23
0	33
0	32
0	24
0	15
0	35
0	24
0	18
0	27
0	28
0	18
0	20
0	26
0	15
0	33
0	31
0	21
0	26
0	21
0	30
0	28
0	25
0	33
0	34
0	14
0	15
0	16
0	16
0	25
0	28
0	18
0	29
0	22
0	24
0	16
0	34
0	21
0	18
0	19
0	26
0	14
0	31
0	23
0	24
0	14
0	3
0	37
0	25
0	21
0	31
0	22
0	24
0	15
0	18
0	30
0	13
0	29
0	23
0	NA
0	28
0	21
0	9
0	21
0	11
0	15
0	26
0	19
0	25
0	16
0	20
0	29
0	24
0	13
0	25
0	14
0	NA
0	9
0	26
0	18
0	30
0	34
0	3
0	29
0	32
0	NA
0	19
0	13
0	19
0	36
0	25
0	19
0	15
0	5
0	25
0	22
0	15
0	30
0	30
0	21
0	19
0	25
0	36
0	20
0	31
0	25
0	25
0	12
0	28
0	15
0	13
0	15
0	19
0	30
0	11
0	27
0	22
0	25
0	30
0	23
0	25
0	19
0	32
0	20
0	13
0	5
0	19
0	14
0	21
0	18
0	16
0	34
0	21
0	29
0	31
0	19
0	20
0	33
0	30
0	26
0	20
0	18
0	18
0	20
0	18
0	34
0	21
0	29
0	31
0	23
0	35
0	22
0	17
0	27
0	19
0	23
0	23
0	36
0	27
0	7
0	18
0	21
0	17
0	19
0	14
0	17
0	16
0	20
0	21
0	15
0	25
0	31
0	17
0	20
0	21
0	15
0	30
0	23
0	23
0	11
0	18
0	23
0	12
0	23
0	23
0	38
0	12
0	9
0	16
0	30
0	34
0	31
0	32
0	11
0	31
0	13
0	26
0	23
0	18
0	30
0	21
0	22
0	9
0	17
0	17
0	18
0	9
0	21
0	29
0	20
0	16
0	30
0	30
0	22
0	30
0	34
0	32
0	14
0	21
0	25
0	22
0	22
0	16
0	20
0	29
0	13
0	9
0	29
0	31
0	17
0	22
0	21
0	20
0	24
0	19
0	19
0	16
0	15
0	17
0	13
0	25
0	16
0	25
0	30
0	15
0	11
0	16
0	17
0	35
0	18
0	31
0	23
0	28
0	28
0	15
0	23
0	7
0	26
0	12
0	17
0	18
0	12
0	21
0	19
0	26
0	32
0	6
0	19
0	29
0	22
0	28
0	10
0	14
0	35
0	11
0	27
0	11
0	13
0	5
0	17
0	19
0	6
0	31
0	12
0	25
0	21
0	25
0	28
0	22
0	22
0	8
0	10
0	12
0	28
0	22
0	19
0	24
0	27
0	22
0	8
0	19
1	23
0	24
0	28
0	15
0	20
0	23
0	24
0	21
0	7
0	22
0	10
0	17
0	24
1	24
0	11
0	23
0	28
0	28
0	15
0	23
0	28
0	17
0	36
0	21
0	24
0	26
0	35
0	33
0	31
0	32
0	17
0	19
0	20
0	32
0	33
0	28
0	18
0	24
0	28
0	17
0	11
0	26
0	28
0	11
0	25
0	29
0	29
0	27
0	29
0	19
0	26
0	27
0	30
0	31
0	28
0	13
0	26
0	24
0	26
0	8
0	24
0	22
0	27
0	32
0	19
0	15
0	17
0	23
0	26
0	10
0	32
0	17
0	28
0	17
0	25
0	34
0	11
0	25
0	20
0	13
0	34
0	6
0	26
0	10
0	30
0	21
0	22
0	30
0	24
0	24
0	25
0	19
0	25
0	23
0	19
0	14
0	18
0	11
0	20
0	7
0	16
0	13
0	24
0	25
0	8
0	29
0	26
0	13
0	24
0	27
0	10
0	28
0	13
0	32
0	21
0	22
0	7
0	NA
0	10
0	32
0	25
0	7
0	30
0	24
0	28
0	18
0	15
0	30
0	35
0	18
0	31
0	25
0	22
0	24
0	25
0	15
0	12
0	13
0	29
0	26
0	13
0	13
0	20
0	18
0	17
0	15
0	14
0	20
0	25
0	20
0	29
1	19
0	15
0	15
0	21
0	22
0	24
0	20
0	30
0	25
0	18
0	23
0	22
0	22
0	28
0	25
0	30
0	27
0	35
0	24
0	31
0	15
0	14
0	34
0	9
0	23
0	21
0	21
0	17
0	30
0	36
0	NA
0	27
0	23
0	9
0	22
0	15
0	19
[truncated: 12,645 more rows]
