# Supplementary material for: A genome-first study of sex chromosome aneuploidies provides evidence of Y chromosome dosage effects on autism risk
Source: Nat Commun. 2024 Oct 15;15:8897. doi: 10.1038/s41467-024-53211-7 (PMC11480344; doi:10.1038/s41467-024-53211-7)
Supplement: Supplementary file 4 — Source Data [file 41467_2024_53211_MOESM4_ESM.zip › source_data_files/Figure5B_ukb_income_source_data.txt]

putative_sex_chromosome_karyotype_60	fraction	average_total_household_income_before_tax
XX	0.247064554524607	1
XX	0.263457093093259	2
XX	0.254371573398775	3
XX	0.186862071976434	4
XX	0.0482447070069256	5
XY	0.205575334590675	1
XY	0.244404998436728	2
XY	0.267818781454549	3
XY	0.221586267410314	4
XY	0.0606146181077347	5
XXX	0.619047619047619	1
XXX	0.273809523809524	2
XXX	0.0833333333333333	3
XXX	0.0238095238095238	4
XXY	0.471910112359551	1
XXY	0.297752808988764	2
XXY	0.168539325842697	3
XXY	0.0617977528089888	4
XYY	0.478991596638655	1
XYY	0.34453781512605	2
XYY	0.0840336134453782	3
XYY	0.0840336134453782	4
XYY	0.00840336134453781	5
X0_nonmosaic	0.361702127659574	1
X0_nonmosaic	0.340425531914894	2
X0_nonmosaic	0.148936170212766	3
X0_nonmosaic	0.0851063829787234	4
X0_nonmosaic	0.0638297872340425	5
