# Supplementary material for: A genome-first study of sex chromosome aneuploidies provides evidence of Y chromosome dosage effects on autism risk
Source: Nat Commun. 2024 Oct 15;15:8897. doi: 10.1038/s41467-024-53211-7 (PMC11480344; doi:10.1038/s41467-024-53211-7)
Supplement: Supplementary file 4 — Source Data [file 41467_2024_53211_MOESM4_ESM.zip › source_data_files/FigureS5_mother_age_source_data.txt]

sca	mother_age_at_proband_birth
0	NA
0	32
0	40
0	26
0	34
0	33
0	28
0	39
0	32
0	19
0	29
0	37
0	34
0	29
0	35
0	26
0	37
0	25
0	38
0	22
0	36
0	26
0	NA
0	32
0	36
0	39
0	34
0	31
0	34
0	NA
0	28
0	37
0	39
0	43
0	36
0	20
0	38
0	40
0	29
0	35
0	27
0	37
0	30
0	34
0	23
0	35
0	NA
0	30
0	33
0	32
0	NA
0	NA
0	35
0	24
0	NA
0	21
0	29
0	25
0	25
0	34
0	37
0	NA
0	30
0	32
0	36
0	29
0	29
0	27
0	26
0	24
0	38
0	38
0	35
0	33
0	NA
0	29
0	22
0	41
0	37
0	21
0	NA
0	NA
0	27
0	NA
0	35
0	24
0	33
0	NA
0	NA
0	NA
0	32
0	33
0	30
0	35
0	29
0	29
0	34
0	41
0	NA
0	35
0	30
0	38
0	23
0	NA
0	38
0	NA
0	NA
0	28
0	29
0	31
0	38
0	32
0	NA
0	29
0	36
0	NA
0	26
0	34
0	27
0	27
0	37
0	29
0	NA
0	34
0	28
0	30
0	21
0	NA
0	28
0	NA
0	27
0	NA
0	31
0	NA
0	23
0	26
0	23
0	32
0	36
0	29
0	37
0	27
0	31
0	NA
0	28
0	NA
0	38
0	35
0	NA
0	27
0	NA
0	NA
0	NA
0	32
0	29
0	21
0	42
0	33
0	26
0	35
0	27
0	28
0	34
0	29
0	27
0	35
0	36
0	29
0	28
0	36
0	NA
0	NA
0	NA
0	NA
0	NA
0	32
0	28
0	20
0	21
0	36
0	24
0	33
0	27
0	30
0	NA
0	22
0	27
0	38
0	31
0	38
0	31
0	NA
0	30
0	19
0	33
0	23
0	32
0	32
0	26
0	27
0	NA
0	26
0	NA
0	29
0	NA
0	26
0	23
0	NA
0	21
0	30
0	43
0	33
0	37
0	38
0	NA
0	NA
0	37
0	22
0	27
0	35
0	38
0	NA
0	NA
0	32
0	40
0	28
0	21
0	NA
0	NA
0	NA
0	33
1	37
0	25
0	32
0	31
0	38
0	NA
0	NA
0	40
0	NA
0	34
0	32
0	24
0	28
0	32
0	19
0	45
0	19
0	33
0	31
0	37
0	NA
0	32
0	NA
0	NA
0	21
0	28
0	39
0	31
0	NA
0	19
0	NA
0	34
0	34
0	18
0	28
0	NA
0	NA
0	28
0	32
0	32
0	22
0	34
0	36
0	33
0	34
0	24
0	26
0	30
0	27
0	NA
0	NA
0	29
0	NA
0	41
0	31
0	35
0	NA
0	24
0	NA
0	NA
0	32
0	37
1	33
0	NA
0	NA
0	35
0	28
0	36
0	43
0	30
0	32
0	30
0	28
0	NA
0	28
0	29
0	35
0	37
0	36
0	34
0	30
0	27
0	34
0	28
0	38
0	41
0	33
0	26
0	26
0	31
0	32
0	NA
0	NA
0	28
0	38
0	32
0	NA
0	27
0	23
0	28
0	34
0	37
0	34
0	30
0	38
0	NA
0	29
0	34
0	26
0	45
0	28
0	31
0	19
0	33
0	41
0	21
0	22
0	28
0	28
0	24
0	21
0	19
0	NA
0	NA
0	29
0	34
0	26
0	NA
0	38
0	29
0	36
0	32
0	30
0	38
0	34
0	30
0	23
0	33
0	35
0	28
0	37
0	29
0	33
0	NA
0	35
0	30
0	37
0	36
0	NA
0	28
0	NA
0	27
0	NA
0	21
0	29
0	NA
0	NA
0	22
0	31
0	NA
0	33
0	NA
0	28
0	23
0	34
0	24
0	22
0	36
0	30
0	32
0	28
0	36
0	25
0	31
0	29
0	22
0	NA
0	NA
0	32
0	NA
0	31
0	31
0	39
0	23
0	NA
0	27
0	28
0	NA
0	32
0	NA
0	19
0	35
0	32
0	NA
0	25
0	30
0	25
0	NA
0	22
0	40
0	36
0	32
0	37
0	33
0	24
0	NA
0	21
0	28
0	36
0	NA
0	25
0	27
0	25
0	21
0	32
0	30
0	28
0	30
0	30
0	36
0	31
0	33
0	41
0	NA
0	NA
0	NA
0	34
0	39
0	24
0	32
0	21
0	31
0	32
0	29
0	36
0	38
0	34
0	31
0	24
0	30
0	NA
0	NA
0	28
0	NA
0	45
0	33
0	39
0	32
0	29
0	33
0	30
0	26
0	27
0	NA
0	19
0	NA
0	21
0	25
0	22
0	31
0	33
0	28
0	38
0	32
0	NA
0	34
0	33
0	NA
0	20
0	39
0	31
0	NA
0	NA
0	22
0	36
0	24
0	26
0	NA
0	25
0	NA
0	35
0	21
0	34
0	NA
0	32
0	25
0	24
0	26
0	25
0	NA
0	NA
0	NA
0	32
0	32
0	35
0	NA
0	22
0	NA
0	21
0	39
0	NA
0	29
0	30
0	37
0	32
0	29
0	23
0	37
0	24
0	NA
0	32
0	NA
0	29
0	30
0	34
0	38
0	23
0	36
0	28
0	25
0	32
0	29
0	NA
0	41
0	NA
0	NA
0	33
0	42
0	31
0	NA
0	33
0	23
0	38
0	29
0	NA
0	NA
0	NA
0	36
0	27
0	NA
0	NA
0	36
0	NA
0	36
0	23
0	29
0	NA
0	35
0	NA
0	NA
0	NA
0	34
0	28
0	34
0	23
0	33
0	NA
0	24
0	29
0	23
0	18
0	29
0	34
0	33
0	32
0	23
0	NA
0	NA
0	18
0	NA
0	27
0	NA
0	26
0	NA
0	31
0	28
0	34
0	34
0	NA
0	23
0	33
0	28
0	NA
0	NA
0	26
0	33
0	35
0	NA
0	NA
0	37
0	26
0	32
0	26
0	24
0	NA
0	26
0	28
0	19
0	20
0	34
0	32
0	31
0	33
0	35
0	35
0	32
0	27
0	NA
0	NA
0	NA
0	NA
0	41
0	22
0	33
0	31
0	29
0	30
0	20
0	35
0	37
0	19
0	42
0	NA
0	31
0	32
0	30
0	27
0	36
0	40
0	28
0	38
0	NA
0	33
0	27
0	24
0	NA
0	18
0	36
0	34
0	23
0	28
0	NA
0	29
0	36
0	39
0	35
0	26
0	NA
0	36
0	NA
0	25
0	30
0	28
0	27
0	NA
0	26
0	23
0	41
0	32
0	22
0	41
0	20
0	27
0	NA
0	29
0	29
0	21
0	37
0	38
0	30
0	38
0	38
0	29
0	25
0	26
0	45
0	32
0	24
0	26
0	34
0	33
0	22
0	35
0	32
0	26
0	25
0	38
0	36
0	NA
0	31
0	33
0	36
0	27
0	29
0	30
0	37
0	38
0	21
0	32
0	19
0	36
0	25
0	28
0	NA
0	29
0	33
0	NA
0	32
0	30
0	NA
0	35
0	NA
0	23
0	NA
0	20
0	NA
0	20
0	31
0	32
0	NA
0	32
0	26
0	31
0	28
0	NA
0	29
0	NA
0	NA
1	33
0	31
0	33
0	35
0	30
0	NA
0	NA
0	24
0	NA
0	29
0	31
0	21
0	NA
0	20
0	32
0	34
0	25
0	29
0	NA
0	33
0	NA
0	21
0	29
0	NA
0	22
0	22
0	25
0	28
0	31
0	NA
0	25
0	NA
0	22
0	20
0	28
0	NA
0	19
0	32
0	21
0	33
0	33
0	NA
0	37
0	23
0	27
0	29
0	31
0	NA
0	NA
0	33
0	28
0	28
0	NA
0	NA
0	NA
0	37
0	26
0	24
0	24
0	NA
0	33
0	22
0	37
0	33
0	28
0	29
0	30
0	NA
0	32
0	18
0	29
0	NA
0	27
0	34
0	25
0	29
0	28
0	30
0	22
0	20
0	31
0	37
0	29
0	35
0	29
0	NA
0	NA
0	22
0	NA
0	27
0	28
0	39
0	NA
0	32
0	NA
0	33
0	39
0	32
0	29
0	35
0	NA
0	35
0	28
0	17
0	22
0	30
0	27
0	30
0	26
0	32
0	33
0	31
0	41
0	36
0	24
0	30
0	NA
0	38
0	26
0	NA
0	23
0	29
0	32
0	24
0	26
0	30
0	NA
0	41
0	31
0	27
0	NA
0	33
0	28
0	NA
0	27
0	NA
0	27
0	36
0	NA
0	32
0	NA
0	26
0	23
0	20
0	26
0	NA
0	38
0	39
0	28
0	39
0	23
0	29
0	31
0	23
0	41
0	39
0	25
1	31
0	31
0	26
0	38
0	30
0	36
0	24
0	27
0	31
0	NA
0	27
0	NA
0	32
0	33
0	NA
0	31
0	24
0	23
0	30
0	35
0	30
0	30
0	39
0	32
0	NA
0	NA
0	27
0	33
0	25
0	32
0	34
0	26
0	NA
0	34
0	33
0	37
0	36
0	28
0	32
0	29
0	22
0	33
0	29
0	NA
0	26
0	38
0	31
0	30
0	34
0	NA
0	21
0	29
0	27
0	NA
0	26
0	23
0	30
0	23
0	30
0	41
0	NA
0	21
0	30
0	28
0	NA
0	NA
0	23
0	30
0	27
0	24
0	NA
0	NA
0	37
0	NA
0	41
0	NA
0	NA
0	34
0	32
0	34
0	35
0	25
0	39
0	38
0	27
0	NA
0	NA
0	29
0	34
0	31
0	NA
0	NA
0	NA
0	29
0	30
0	32
0	35
0	NA
0	31
0	19
0	26
0	34
0	34
0	33
0	26
0	33
0	NA
0	29
0	36
0	31
0	NA
0	42
0	24
0	NA
0	25
0	48
1	22
0	31
0	NA
0	25
0	35
0	18
0	NA
0	29
0	31
0	28
0	24
0	30
0	38
0	32
0	22
0	25
0	NA
0	36
0	37
0	23
0	NA
0	32
0	22
0	38
0	32
0	26
0	23
0	NA
0	24
0	32
0	NA
0	31
0	28
0	27
0	27
0	NA
0	31
0	NA
0	NA
0	31
0	25
0	40
0	NA
0	24
0	32
0	28
0	NA
0	29
0	40
0	NA
0	NA
0	NA
0	27
0	28
0	34
0	37
0	23
0	20
0	30
0	22
0	NA
0	30
0	40
0	NA
0	19
0	27
0	38
0	32
0	NA
0	32
0	26
0	27
0	32
0	33
0	29
0	33
0	NA
0	29
0	25
0	31
0	22
0	NA
0	NA
0	36
0	NA
0	20
0	25
0	26
0	NA
0	NA
0	30
0	37
0	24
0	27
0	35
0	39
0	42
0	NA
0	42
0	31
0	31
0	35
0	33
0	31
0	NA
0	30
0	33
0	34
0	NA
0	30
0	23
0	32
0	NA
0	29
0	36
0	38
0	20
0	25
0	25
0	33
0	32
0	25
0	34
0	37
0	43
0	34
0	24
0	29
0	34
0	34
0	26
0	32
0	30
0	33
0	33
0	NA
0	30
0	34
0	NA
0	24
0	20
0	36
0	33
0	29
0	43
0	35
0	NA
0	40
0	NA
0	30
0	36
0	39
0	26
0	43
0	26
0	40
0	23
0	NA
0	28
0	NA
0	38
0	28
0	27
0	28
0	NA
0	31
0	24
0	NA
0	34
0	NA
0	34
0	NA
0	29
0	NA
0	33
0	28
0	38
0	23
0	NA
0	28
0	24
0	22
0	NA
0	30
0	NA
0	46
0	36
0	35
0	34
0	31
0	29
0	24
0	31
0	24
0	NA
0	22
0	22
0	31
0	NA
0	37
0	36
0	19
0	NA
0	NA
0	32
0	37
0	34
0	NA
0	20
0	25
0	21
0	40
0	26
0	31
0	42
0	20
0	38
0	NA
0	28
0	30
0	28
0	28
0	26
0	39
0	24
0	22
0	NA
0	38
0	NA
0	40
0	NA
0	29
0	32
0	28
0	25
0	29
0	34
0	NA
0	36
0	35
0	NA
0	NA
0	25
0	33
0	37
0	27
0	41
0	28
0	NA
0	24
0	35
0	31
0	29
0	38
0	27
0	31
0	NA
0	21
0	22
0	19
0	27
0	22
0	41
0	23
0	31
0	38
0	31
0	34
0	31
0	25
0	26
0	NA
0	NA
0	26
0	34
0	NA
0	NA
0	27
0	33
0	NA
0	34
0	32
0	35
0	28
0	18
0	29
0	29
0	38
0	20
0	28
0	32
0	27
0	26
0	NA
0	28
0	28
0	32
0	34
0	33
0	39
0	NA
0	36
0	31
0	NA
0	NA
0	32
0	32
0	NA
0	40
0	28
0	30
0	39
0	30
0	NA
0	26
0	25
0	26
0	20
0	30
0	28
0	22
0	23
0	32
0	35
0	21
0	30
0	27
0	31
0	NA
0	37
0	NA
0	30
0	33
0	NA
0	NA
0	33
0	27
0	30
0	30
0	39
0	25
0	30
0	35
0	NA
0	33
0	NA
0	NA
0	NA
0	33
0	27
0	37
0	30
0	34
0	31
0	NA
0	32
0	26
0	28
0	NA
0	22
0	32
0	NA
0	NA
1	24
0	20
0	29
0	28
0	31
0	NA
0	31
0	NA
0	23
0	30
0	30
0	40
0	NA
0	32
0	29
0	28
0	39
0	26
0	NA
0	28
0	27
0	29
0	34
0	43
0	35
0	NA
0	40
0	NA
0	25
0	NA
0	36
0	31
0	27
0	NA
0	25
0	29
0	44
0	26
0	27
0	30
0	NA
0	32
0	NA
0	28
0	NA
0	NA
0	23
0	NA
0	38
0	NA
0	NA
0	28
0	NA
0	30
0	23
0	35
0	NA
0	34
0	33
0	NA
0	32
0	NA
0	27
0	NA
0	27
0	34
0	23
0	NA
0	34
0	NA
0	31
0	NA
0	39
0	37
0	26
0	26
0	32
0	24
0	30
0	35
0	29
0	30
0	24
0	33
0	NA
0	30
0	NA
0	NA
0	39
0	30
0	28
0	32
0	22
0	32
0	44
0	26
0	34
0	28
0	26
0	32
0	23
0	NA
0	35
0	29
0	26
0	26
0	34
0	23
0	31
0	35
0	NA
0	30
0	37
0	NA
0	25
0	38
0	39
0	28
0	29
0	30
0	25
0	29
0	NA
0	24
0	36
0	NA
0	24
0	34
0	29
0	NA
0	NA
0	32
0	22
0	32
0	39
0	36
0	24
0	25
0	32
0	22
0	20
0	30
0	23
0	NA
0	28
0	29
0	NA
0	19
0	NA
0	24
0	NA
0	32
0	31
0	36
0	22
0	31
0	20
0	NA
0	38
0	33
0	NA
0	37
0	26
0	33
0	33
0	NA
0	35
0	NA
0	30
0	32
0	30
0	40
0	20
0	32
0	29
0	25
0	29
0	22
0	28
0	NA
0	22
0	40
0	40
0	24
0	25
0	35
0	26
0	36
0	24
0	21
0	40
0	31
0	NA
0	34
0	39
0	NA
0	25
0	34
0	31
0	17
0	NA
0	21
0	28
0	30
0	30
0	40
0	NA
0	22
0	33
0	NA
0	35
0	26
0	NA
0	37
0	40
0	NA
0	35
0	NA
0	24
0	43
0	25
0	26
0	NA
0	27
0	26
0	32
0	NA
0	29
0	NA
0	40
0	30
0	33
0	30
0	36
0	36
0	20
0	24
0	20
0	20
0	28
0	26
0	NA
0	25
0	30
0	37
0	30
0	32
0	NA
0	NA
0	35
0	29
0	NA
0	NA
0	33
0	NA
0	20
0	21
0	34
0	31
0	35
0	32
0	26
0	32
0	35
0	NA
0	NA
0	32
0	34
0	41
0	37
0	40
0	42
0	20
0	21
0	38
0	27
0	NA
0	21
0	30
0	NA
0	35
0	28
0	29
0	29
0	33
0	NA
0	34
0	34
0	39
0	NA
0	28
0	30
0	NA
0	25
0	NA
0	28
0	33
0	36
0	24
0	39
0	33
0	35
0	26
0	27
0	26
0	32
0	26
0	35
0	NA
0	NA
0	33
0	33
0	NA
0	33
0	NA
0	NA
0	35
0	21
0	29
0	34
0	23
0	31
0	NA
0	43
0	28
0	26
0	21
0	24
0	27
0	NA
0	28
0	NA
0	26
0	NA
0	33
0	28
0	23
0	36
0	33
0	29
0	37
0	33
0	22
0	23
0	NA
0	25
0	34
0	31
0	31
0	27
0	24
0	16
0	NA
0	28
0	37
0	25
0	31
0	29
0	30
0	24
0	32
0	22
0	25
0	NA
0	23
0	NA
0	34
0	27
0	35
0	26
0	24
0	25
0	18
0	32
0	28
0	25
0	28
0	29
0	33
0	NA
0	34
0	30
0	32
0	NA
0	36
0	27
0	20
0	23
0	30
0	34
0	NA
0	33
0	29
0	31
0	19
0	40
0	34
0	NA
0	21
0	NA
0	22
0	32
0	37
0	37
0	20
0	38
0	33
0	NA
0	29
0	29
0	35
0	NA
0	NA
0	37
0	33
0	NA
0	23
0	40
0	32
0	35
0	32
0	19
0	37
0	36
0	23
0	32
0	21
0	29
0	NA
0	33
0	29
0	27
0	29
0	21
0	41
0	NA
0	23
0	23
0	23
0	29
1	24
0	29
0	31
0	NA
0	34
0	30
0	35
0	32
0	21
0	NA
0	30
0	31
0	26
0	19
0	23
0	19
0	28
0	32
0	37
0	33
0	30
0	30
0	23
0	30
0	40
0	29
0	28
0	30
0	29
0	28
0	23
0	24
0	39
0	33
0	37
0	34
1	20
0	38
0	NA
0	35
0	34
0	24
0	32
0	23
0	32
0	27
0	23
0	30
0	22
0	22
0	29
0	NA
0	31
0	34
0	31
0	33
0	32
0	23
0	34
0	20
0	32
0	NA
0	30
0	29
0	34
0	29
0	NA
0	25
0	34
0	32
0	NA
0	25
0	NA
0	33
0	32
0	29
0	18
0	22
0	23
0	33
0	36
0	22
0	22
0	25
0	26
0	23
0	30
0	NA
0	30
0	30
0	37
0	37
0	22
0	28
0	25
0	26
0	42
0	NA
0	29
0	NA
0	33
0	NA
0	26
0	30
0	NA
0	31
0	23
0	NA
0	NA
0	27
0	33
0	33
0	33
0	22
0	25
0	35
0	26
0	34
0	NA
0	19
0	37
0	25
0	NA
0	25
0	38
0	NA
0	19
0	21
0	28
0	29
0	23
0	30
0	26
0	28
0	NA
0	29
0	24
0	27
0	31
0	39
0	NA
0	26
0	NA
0	NA
0	NA
0	23
0	NA
0	33
0	NA
0	NA
0	NA
0	34
0	29
0	31
0	21
0	26
0	32
0	19
0	17
0	37
0	35
1	31
0	23
0	27
[truncated: 23,086 more rows]
