# Supplementary material for: A genome-first study of sex chromosome aneuploidies provides evidence of Y chromosome dosage effects on autism risk
Source: Nat Commun. 2024 Oct 15;15:8897. doi: 10.1038/s41467-024-53211-7 (PMC11480344; doi:10.1038/s41467-024-53211-7)
Supplement: Supplementary file 4 — Source Data [file 41467_2024_53211_MOESM4_ESM.zip › source_data_files/FigureS5_father_age_source_data.txt]

sca	father_age_at_proband_birth
0	NA
0	NA
0	36
0	NA
0	36
0	NA
0	29
0	NA
0	34
0	NA
0	29
0	35
0	36
0	32
0	NA
0	33
0	39
0	NA
0	NA
0	NA
0	NA
0	NA
0	36
0	NA
0	NA
0	NA
0	NA
0	35
0	33
0	28
0	32
0	35
0	45
0	NA
0	35
0	21
0	38
0	45
0	38
0	NA
0	NA
0	NA
0	NA
0	36
0	21
0	30
0	37
0	29
0	NA
0	NA
0	NA
0	35
0	37
0	NA
0	31
0	NA
0	29
0	33
0	25
0	32
0	NA
0	NA
0	NA
0	35
0	39
0	28
0	31
0	NA
0	31
0	NA
0	NA
0	40
0	NA
0	33
0	NA
0	NA
0	22
0	NA
0	NA
0	NA
0	23
0	37
0	NA
0	NA
0	36
0	NA
0	51
0	NA
0	NA
0	42
0	NA
0	NA
0	32
0	39
0	NA
0	30
0	NA
0	42
0	NA
0	NA
0	33
0	NA
0	26
0	NA
0	NA
0	31
0	NA
0	28
0	NA
0	NA
0	44
0	NA
0	28
0	31
0	34
0	NA
0	26
0	NA
0	37
0	36
0	34
0	32
0	39
0	35
0	NA
0	36
0	NA
0	24
0	35
0	42
0	38
0	NA
0	NA
0	NA
0	NA
0	NA
0	31
0	NA
0	30
0	NA
0	46
0	NA
0	29
0	35
0	NA
0	39
0	39
0	42
0	NA
0	NA
0	36
0	NA
0	NA
0	37
0	NA
0	41
0	NA
0	37
0	NA
0	37
0	34
0	NA
0	NA
0	NA
0	28
0	NA
0	38
0	31
0	31
0	35
0	45
0	35
0	NA
0	28
0	NA
0	NA
0	30
0	NA
0	NA
0	NA
0	NA
0	NA
0	NA
0	33
0	NA
0	NA
0	27
0	33
0	NA
0	38
0	30
0	NA
0	32
0	25
0	39
0	25
0	32
0	34
0	NA
0	29
0	NA
0	33
0	31
0	27
0	NA
0	26
0	NA
0	28
0	NA
0	33
0	38
0	NA
0	NA
0	NA
0	NA
0	35
0	NA
0	NA
0	NA
0	37
0	NA
0	30
0	23
0	NA
0	39
0	NA
0	NA
0	NA
0	NA
0	30
0	37
1	43
0	NA
0	31
0	NA
0	NA
0	19
0	NA
0	42
0	NA
0	36
0	NA
0	22
0	30
0	39
0	NA
0	37
0	NA
0	NA
0	31
0	NA
0	30
0	29
0	NA
0	35
0	NA
0	NA
0	27
0	31
0	NA
0	22
0	30
0	NA
0	40
0	NA
0	27
0	35
0	31
0	NA
0	35
0	NA
0	NA
0	42
0	NA
0	33
0	NA
0	NA
0	NA
0	30
0	34
0	NA
0	35
0	NA
0	52
0	NA
0	NA
0	NA
0	NA
0	NA
0	28
0	46
0	NA
0	38
1	40
0	NA
0	NA
0	NA
0	32
0	36
0	NA
0	34
0	34
0	NA
0	29
0	32
0	NA
0	NA
0	NA
0	37
0	NA
0	40
0	NA
0	27
0	35
0	NA
0	NA
0	NA
0	NA
0	26
0	28
0	34
0	37
0	38
0	34
0	31
0	NA
0	33
0	40
0	NA
0	NA
0	31
0	34
0	38
0	36
0	30
0	37
0	NA
0	NA
0	34
0	25
0	NA
0	NA
0	37
0	NA
0	32
0	NA
0	26
0	NA
0	31
0	NA
0	NA
0	NA
0	NA
0	27
0	33
0	29
0	NA
0	25
0	28
0	39
0	NA
0	38
0	33
0	31
0	NA
0	32
0	NA
0	NA
0	32
0	37
0	30
0	38
0	30
0	32
0	NA
0	NA
0	NA
0	NA
0	38
0	35
0	NA
0	NA
0	29
0	NA
0	NA
0	33
0	NA
0	28
0	22
0	34
0	29
0	33
0	NA
0	NA
0	24
0	34
0	25
0	NA
0	NA
0	32
0	37
0	49
0	42
0	NA
0	NA
0	33
0	NA
0	31
0	41
0	32
0	35
0	29
0	NA
0	NA
0	NA
0	37
0	29
0	NA
0	NA
0	34
0	41
0	NA
0	28
0	32
0	24
0	28
0	NA
0	26
0	NA
0	26
0	37
0	36
0	35
0	40
0	NA
0	24
0	NA
0	NA
0	29
0	33
0	23
0	NA
0	NA
0	28
0	NA
0	36
0	29
0	NA
0	32
0	NA
0	NA
0	NA
0	35
0	NA
0	NA
0	29
0	NA
0	31
0	40
0	28
0	30
0	NA
0	31
0	NA
0	NA
0	NA
0	31
0	35
0	NA
0	NA
0	31
0	NA
0	38
0	29
0	36
0	43
0	34
0	41
0	NA
0	NA
0	NA
0	NA
0	NA
0	30
0	36
0	NA
0	32
0	22
0	33
0	NA
0	NA
0	38
0	33
0	43
0	NA
0	31
0	34
0	NA
0	NA
0	NA
0	43
0	37
0	NA
0	40
0	NA
0	NA
0	NA
0	34
0	NA
0	NA
0	NA
0	38
0	NA
0	33
0	NA
0	NA
0	25
0	27
0	26
0	29
0	34
0	NA
0	NA
0	NA
0	32
0	37
0	32
0	27
0	NA
0	NA
0	38
0	NA
0	32
0	32
0	NA
0	NA
0	33
0	22
0	NA
0	23
0	32
0	30
0	51
0	NA
0	NA
0	43
0	42
0	29
0	NA
0	30
0	NA
0	NA
0	NA
0	39
0	NA
0	34
0	31
0	40
0	46
0	33
0	NA
0	34
0	NA
0	41
0	NA
0	35
0	37
0	35
0	36
0	NA
0	31
0	27
0	NA
0	30
0	36
0	24
0	NA
0	NA
0	NA
0	29
0	NA
0	38
0	NA
0	31
0	NA
0	28
0	NA
0	NA
0	NA
0	30
0	NA
0	NA
0	34
0	NA
0	34
0	34
0	25
0	33
0	NA
0	NA
0	32
0	26
0	NA
0	33
0	NA
0	32
0	NA
0	NA
0	NA
0	40
0	NA
0	33
0	NA
0	54
0	35
0	NA
0	35
0	37
0	NA
0	34
0	43
0	29
0	NA
0	27
0	NA
0	32
0	NA
0	NA
0	NA
0	23
0	34
0	NA
0	NA
0	NA
0	28
0	39
0	NA
0	30
0	43
0	NA
0	NA
0	24
0	39
0	NA
0	37
0	35
0	NA
0	NA
0	NA
0	39
0	35
0	NA
0	42
0	35
0	34
0	34
0	NA
0	27
0	NA
0	NA
0	34
0	32
0	NA
0	44
0	NA
0	NA
0	NA
0	NA
0	36
0	NA
0	NA
0	30
0	34
0	NA
0	36
0	NA
0	35
0	NA
0	NA
0	36
0	35
0	33
0	NA
0	33
0	NA
0	NA
0	NA
0	NA
0	36
0	37
0	NA
0	36
0	20
0	NA
0	23
0	30
0	29
0	NA
0	NA
0	38
0	36
0	40
0	39
0	29
0	38
0	NA
0	40
0	NA
0	NA
0	31
0	41
0	29
0	NA
0	37
0	NA
0	28
0	28
0	40
0	39
0	31
0	NA
0	30
0	NA
0	28
0	NA
0	36
0	NA
0	NA
0	NA
0	34
0	27
0	39
0	NA
0	38
0	29
0	23
0	NA
0	39
0	35
0	31
0	27
0	NA
0	NA
0	NA
0	NA
0	NA
0	NA
0	NA
0	33
0	NA
0	29
0	30
0	28
0	NA
0	30
0	39
0	30
0	37
0	NA
1	35
0	NA
0	NA
0	43
0	36
0	40
0	NA
0	NA
0	40
0	NA
0	30
0	NA
0	31
0	NA
0	NA
0	NA
0	NA
0	NA
0	NA
0	37
0	NA
0	NA
0	NA
0	30
0	NA
0	22
0	29
0	30
0	NA
0	33
0	NA
0	31
0	NA
0	NA
0	29
0	40
0	22
0	NA
0	23
0	NA
0	NA
0	33
0	37
0	25
0	28
0	30
0	34
0	NA
0	28
0	36
0	NA
0	NA
0	NA
0	34
0	23
0	43
0	NA
0	NA
0	NA
0	31
0	35
0	NA
0	38
0	NA
0	NA
0	NA
0	34
0	NA
0	NA
0	NA
0	NA
0	27
0	27
0	41
0	25
0	NA
0	NA
0	NA
0	30
0	NA
0	NA
0	NA
0	32
0	33
0	NA
0	NA
0	27
0	NA
0	NA
0	28
0	NA
0	NA
0	NA
0	50
0	NA
0	42
0	NA
0	33
0	NA
0	39
0	32
0	NA
0	28
0	NA
0	NA
0	NA
0	NA
0	NA
0	NA
0	39
0	35
0	NA
0	44
0	37
0	NA
0	30
0	28
0	NA
0	NA
0	28
0	27
0	26
0	33
0	NA
0	27
0	31
0	NA
0	30
0	44
0	38
0	33
0	34
0	NA
0	36
0	33
0	NA
0	NA
0	NA
0	42
0	NA
0	34
0	NA
0	NA
0	NA
0	32
0	29
0	NA
0	37
0	28
0	34
0	36
0	31
0	31
0	NA
0	NA
0	NA
0	NA
1	NA
0	NA
0	31
0	NA
0	NA
0	37
0	31
0	30
0	NA
0	36
0	NA
0	NA
0	31
0	NA
0	32
0	NA
0	27
0	25
0	NA
0	NA
0	31
0	NA
0	40
0	35
0	NA
0	31
0	NA
0	33
0	28
0	30
0	33
0	27
0	29
0	NA
0	39
0	37
0	NA
0	NA
0	41
0	NA
0	NA
0	31
0	NA
0	NA
0	NA
0	NA
0	NA
0	NA
0	NA
0	44
0	22
0	30
0	29
0	21
0	29
0	NA
0	35
0	NA
0	NA
0	NA
0	NA
0	NA
0	30
0	NA
0	NA
0	30
0	NA
0	NA
0	NA
0	NA
0	34
0	NA
0	NA
0	NA
0	46
0	35
0	NA
0	35
0	NA
0	37
0	38
0	NA
0	39
0	37
0	29
0	38
0	34
0	31
0	36
0	NA
0	NA
0	23
0	NA
0	NA
0	33
0	32
0	38
0	30
0	28
0	19
0	28
0	34
0	NA
0	34
0	NA
0	NA
0	30
0	31
0	25
0	NA
0	29
0	NA
0	NA
0	42
0	NA
0	45
1	NA
0	NA
0	33
0	23
0	40
0	NA
0	22
0	NA
0	NA
0	24
0	27
0	30
0	NA
0	26
0	34
0	NA
0	38
0	37
0	NA
0	NA
0	NA
0	NA
0	NA
0	NA
0	NA
0	26
0	24
0	NA
0	NA
0	NA
0	22
0	33
0	NA
0	NA
0	29
0	37
0	31
0	33
0	41
0	30
0	22
0	41
0	NA
0	NA
0	NA
0	34
0	NA
0	28
0	37
0	NA
0	35
0	42
0	NA
0	28
0	33
0	NA
0	24
0	NA
0	NA
0	NA
0	39
0	NA
0	NA
0	50
0	18
0	31
0	NA
0	NA
0	35
0	36
0	NA
0	27
0	32
0	NA
0	NA
0	34
0	NA
0	33
0	34
0	NA
0	NA
0	NA
0	NA
0	37
0	NA
0	NA
0	NA
0	29
0	NA
0	NA
0	28
0	43
0	NA
0	NA
0	37
0	NA
0	41
0	30
0	NA
0	31
0	33
0	NA
0	30
0	NA
0	31
0	33
0	NA
0	38
0	NA
0	36
0	NA
0	34
0	33
0	30
0	35
0	40
0	NA
0	26
0	NA
0	47
0	33
0	24
0	NA
0	NA
0	43
0	37
0	28
0	35
0	NA
0	36
0	29
0	NA
0	30
0	41
0	35
0	36
0	41
0	NA
0	39
0	25
0	NA
0	39
0	35
0	NA
0	NA
0	37
0	29
0	37
0	32
0	31
0	43
0	50
0	NA
0	44
0	NA
0	NA
0	NA
0	31
0	NA
0	35
0	35
0	28
0	NA
0	NA
0	NA
0	35
0	NA
0	31
0	37
0	NA
0	34
0	32
0	NA
0	41
0	NA
0	30
0	41
0	NA
0	36
0	38
0	27
0	NA
0	NA
0	41
0	26
0	NA
0	34
0	40
0	38
0	NA
0	NA
0	NA
0	59
0	24
0	35
0	NA
0	24
0	33
0	NA
0	NA
0	53
0	NA
0	36
0	28
0	34
0	NA
0	34
0	35
0	NA
0	NA
0	NA
0	26
0	NA
0	NA
0	48
0	NA
0	47
0	37
0	31
0	NA
0	27
0	25
0	51
0	NA
0	26
0	22
0	NA
0	57
0	37
0	39
0	NA
0	39
0	NA
0	25
0	NA
0	NA
0	36
0	NA
0	41
0	38
0	NA
0	31
0	NA
0	35
0	47
0	33
0	NA
0	NA
0	29
0	NA
0	NA
0	NA
0	26
0	42
0	NA
0	NA
0	39
0	24
0	33
0	NA
0	32
0	NA
0	45
0	26
0	NA
0	38
0	NA
0	NA
0	33
0	NA
0	NA
0	30
0	49
0	27
0	35
0	37
0	NA
0	NA
0	NA
0	NA
0	37
0	33
0	36
0	NA
0	20
0	25
0	27
0	NA
0	NA
0	NA
0	39
0	31
0	NA
0	32
0	NA
0	30
0	NA
0	36
0	32
0	NA
0	36
0	NA
0	NA
0	NA
0	38
0	NA
0	NA
0	NA
0	NA
0	NA
0	31
0	42
0	NA
0	NA
0	32
0	26
0	NA
0	NA
0	39
0	29
0	26
0	NA
0	32
0	NA
0	18
0	31
0	23
0	NA
0	NA
0	38
0	33
0	38
0	NA
0	24
0	34
0	29
0	29
0	30
0	NA
0	NA
0	NA
0	34
0	NA
0	34
0	37
0	NA
0	NA
0	NA
0	NA
0	NA
0	NA
0	NA
0	34
0	31
0	NA
0	35
0	29
0	NA
0	NA
0	NA
0	NA
0	NA
0	38
1	NA
0	NA
0	30
0	NA
0	NA
0	NA
0	28
0	NA
0	NA
0	NA
0	34
0	NA
0	30
0	33
0	43
0	32
0	31
0	NA
0	NA
0	NA
0	36
0	29
0	46
0	NA
0	26
0	29
0	NA
0	44
0	NA
0	25
0	36
0	NA
0	31
0	NA
0	NA
0	NA
0	NA
0	25
0	NA
0	30
0	32
0	NA
0	NA
0	37
0	NA
0	37
0	NA
0	31
0	NA
0	NA
0	NA
0	NA
0	49
0	NA
0	NA
0	NA
0	38
0	NA
0	NA
0	NA
0	33
0	NA
0	42
0	51
0	31
0	32
0	NA
0	NA
0	NA
0	36
0	24
0	28
0	38
0	38
0	29
0	NA
0	NA
0	NA
0	31
0	33
0	NA
0	31
0	NA
0	40
0	27
0	NA
0	35
0	NA
0	NA
0	36
0	NA
0	NA
0	NA
0	NA
0	NA
0	26
0	NA
0	NA
0	NA
0	30
0	28
0	NA
0	36
0	NA
0	28
0	NA
0	NA
0	NA
0	28
0	32
0	NA
0	NA
0	NA
0	45
0	26
0	38
0	39
0	NA
0	NA
0	31
0	29
0	27
0	30
0	33
0	NA
0	25
0	25
0	34
0	NA
0	NA
0	NA
0	35
0	NA
0	NA
0	40
0	NA
0	NA
0	NA
0	32
0	32
0	NA
0	27
0	NA
0	44
0	28
0	NA
0	36
0	NA
0	NA
0	NA
0	36
0	36
0	39
0	NA
0	NA
0	32
0	NA
0	NA
0	NA
0	NA
0	NA
0	NA
0	27
0	37
0	36
0	NA
0	NA
0	NA
0	NA
0	NA
0	NA
0	NA
0	NA
0	31
0	31
0	NA
0	NA
0	NA
0	38
0	31
0	NA
0	48
0	NA
0	NA
0	25
0	NA
0	NA
0	43
0	25
0	NA
0	NA
0	31
0	NA
0	NA
0	NA
0	NA
0	NA
0	NA
0	34
0	NA
0	31
0	26
0	NA
0	NA
0	30
0	28
0	NA
0	NA
0	NA
0	NA
0	38
0	36
0	NA
0	34
0	42
0	NA
0	NA
0	44
0	NA
0	43
0	28
0	NA
0	32
0	31
0	NA
0	NA
0	NA
0	31
0	NA
0	30
0	32
0	32
0	NA
0	NA
0	33
0	NA
0	31
0	NA
0	NA
0	30
0	NA
0	NA
0	NA
0	33
0	NA
0	NA
0	NA
0	23
0	NA
0	36
0	28
0	33
0	41
0	NA
0	39
0	NA
0	NA
0	NA
0	38
0	35
0	32
0	26
0	NA
0	44
0	36
0	49
0	NA
0	32
0	41
0	38
0	NA
0	49
0	NA
0	22
0	NA
0	NA
0	NA
0	27
0	29
0	NA
0	NA
0	NA
0	NA
0	NA
0	43
0	NA
0	28
0	31
0	NA
0	NA
0	NA
0	35
0	NA
0	NA
0	NA
0	26
0	31
0	33
0	26
0	39
0	34
0	37
0	28
0	27
0	NA
0	36
0	NA
0	NA
0	27
0	31
0	30
0	NA
0	28
0	NA
0	NA
0	40
0	41
0	NA
0	27
0	32
0	NA
0	34
0	NA
0	NA
0	NA
0	NA
0	NA
0	NA
0	28
0	23
0	31
0	35
0	NA
0	NA
0	NA
0	30
0	NA
0	40
0	NA
0	30
0	NA
0	NA
0	NA
0	NA
0	39
0	NA
0	36
0	NA
0	43
0	NA
0	25
0	23
0	NA
0	23
0	38
0	NA
0	32
0	NA
0	30
0	NA
0	35
0	28
0	25
0	NA
0	NA
0	34
0	36
0	NA
0	NA
0	31
0	25
0	NA
0	NA
0	NA
0	28
0	38
0	NA
0	NA
0	NA
0	NA
0	38
0	NA
0	33
0	NA
0	37
0	NA
0	20
0	30
0	33
0	NA
0	NA
0	NA
0	NA
0	33
0	35
0	NA
0	NA
0	NA
0	NA
0	29
0	NA
0	35
0	NA
0	NA
0	NA
0	34
0	NA
0	46
0	NA
0	30
0	NA
0	28
0	37
0	43
0	NA
0	NA
0	27
0	45
0	NA
0	NA
0	NA
0	NA
0	38
0	NA
0	25
0	33
0	NA
0	NA
0	23
0	NA
0	NA
0	28
0	35
0	NA
0	NA
0	22
0	24
0	24
0	NA
0	28
1	28
0	30
0	39
0	28
0	NA
0	30
0	30
0	34
0	NA
0	32
0	31
0	NA
0	26
0	NA
0	24
0	NA
0	34
0	38
0	31
0	36
0	30
0	24
0	NA
0	27
0	36
0	NA
0	NA
0	NA
0	NA
0	31
0	NA
0	32
0	42
0	33
0	NA
0	34
1	NA
0	33
0	28
0	33
0	NA
0	39
0	36
0	NA
0	30
0	33
0	NA
0	NA
0	NA
0	32
0	NA
0	NA
0	29
0	40
0	31
0	NA
0	33
0	27
0	45
0	NA
0	33
0	37
0	27
0	30
0	NA
0	30
0	39
0	58
0	34
0	NA
0	38
0	NA
0	NA
0	36
0	33
0	28
0	NA
0	24
0	24
0	33
0	36
0	25
0	27
0	NA
0	29
0	25
0	33
0	30
0	43
0	NA
0	42
0	35
0	NA
0	NA
0	26
0	NA
0	46
0	NA
0	33
0	NA
0	39
0	37
0	NA
0	NA
0	NA
0	33
0	27
0	NA
0	41
0	38
0	NA
0	34
0	NA
0	NA
0	34
0	NA
0	29
0	NA
0	NA
0	21
0	NA
0	NA
0	29
0	30
0	38
0	NA
0	22
0	20
0	NA
0	28
0	42
0	41
0	NA
0	NA
0	NA
0	29
0	26
0	NA
0	33
0	NA
0	32
0	NA
0	NA
0	NA
0	NA
0	36
0	40
0	NA
0	NA
0	39
0	NA
0	NA
0	NA
0	31
0	NA
0	28
0	33
0	NA
0	NA
0	51
0	NA
1	NA
0	NA
0	31
[truncated: 23,086 more rows]
