# Supplementary material for: A genome-first study of sex chromosome aneuploidies provides evidence of Y chromosome dosage effects on autism risk
Source: Nat Commun. 2024 Oct 15;15:8897. doi: 10.1038/s41467-024-53211-7 (PMC11480344; doi:10.1038/s41467-024-53211-7)
Supplement: Supplementary file 4 — Source Data [file 41467_2024_53211_MOESM4_ESM.zip › source_data_files/Figure5C_forest_plot_source_data.txt]

Comparison	effect	Estimate	conf_low	conf_high	Adj_p_value
XY_XX	sex_ratio	0.105205824357372	0.0971227402099817	0.113288908504763	1.50798544941633e-142
XXX_XX	extra_x	-0.740913254902438	-0.993645590087697	-0.488180919717179	2.28501798285276e-08
XXY_XX	extra_y	-0.761772628835226	-0.964575620192245	-0.558969637478208	6.03052967870097e-13
XXY_XY	extra_x	-0.867427447859769	-1.08427746528109	-0.650577430438446	2.24829704097985e-14
XYY_XY	extra_y	-0.688972559546891	-0.927330073717575	-0.450615045376207	2.93395802631812e-08
X0_XX	haploinsufficiency	-0.0733971718147541	-0.507253494322498	0.36045915069299	0.822450852034397
X0_XY	haploinsufficiency	-0.178952200642916	-0.642842783376115	0.284938382090283	0.561988743586202
X0_XXX	other	0.673241880913317	0.296590454661928	1.04989330716471	0.000765648255291637
XYY_XXY	other	0.176793575298595	-0.102925951453461	0.456513102050651	0.307744409191533
XXY_XXX	other	-0.0171033581607347	-0.293599515690681	0.259392799369212	0.903500404236696
