# Supplementary material for: A genome-first study of sex chromosome aneuploidies provides evidence of Y chromosome dosage effects on autism risk
Source: Nat Commun. 2024 Oct 15;15:8897. doi: 10.1038/s41467-024-53211-7 (PMC11480344; doi:10.1038/s41467-024-53211-7)
Supplement: Supplementary file 4 — Source Data [file 41467_2024_53211_MOESM4_ESM.zip › source_data_files/FigureS4_XYY_XY_source_data.txt]

baseline_asd_prev	effect_size	OR	conf_low	conf_high	p_value
0	0.5	2.35017251115435	1.59449456556509	3.46398849608376	1.57987451699682e-05
0	1	2.35017251115435	1.59449456556509	3.46398849608376	1.57987451699682e-05
0	2	2.35017251115435	1.59449456556509	3.46398849608376	1.57987451699682e-05
0	4	2.35017251115435	1.59449456556509	3.46398849608376	1.57987451699682e-05
0	8	2.35017251115435	1.59449456556509	3.46398849608376	1.57987451699682e-05
0.01	0.5	2.32666206378537	1.5785426628492	3.42933801313112	1.98615092776105e-05
0.01	1	2.37140556501201	1.60664990509855	3.50018030432397	1.38009399209164e-05
0.01	2	2.37140556501201	1.60664990509855	3.50018030432397	1.38009399209164e-05
0.01	4	2.41790371334558	1.63578153192948	3.57398482186948	9.49858424259464e-06
0.01	8	2.51659366082908	1.69735150684387	3.73125049713564	4.36907492319174e-06
0.02	0.5	2.34744299365517	1.59041396955817	3.4648140131664	1.74011049083939e-05
0.02	1	2.34744299365517	1.59041396955817	3.4648140131664	1.74011049083939e-05
0.02	2	2.39347128764841	1.61925121193254	3.53787279118986	1.20138203552854e-05
0.02	4	2.49116399326671	1.68019900280898	3.69354941347629	5.56031876849783e-06
0.02	8	2.71260079266819	1.81707372167817	4.04947965104488	1.05311906321197e-06
0.03	0.5	2.32352083135626	1.57420541333659	3.4295073616242	2.19282067029718e-05
0.03	1	2.36908006334365	1.60274876768687	3.50182165769655	1.51872748994648e-05
0.03	2	2.41646166461052	1.63235196270383	3.57722299476397	1.04163356140459e-05
0.03	4	2.57070389852183	1.72814882002459	3.82404481448613	3.16320236880856e-06
0.03	8	3.02057708076315	2.00272675617052	4.55573176556432	1.345673819736e-07
0.04	0.5	2.29955825999944	1.55796947779786	3.39414107046951	2.7638518744844e-05
0.04	1	2.34464763764649	1.58621844769157	3.46570962701991	1.92038078526267e-05
0.04	2	2.4403475412239	1.64592291970631	3.61821082303183	9.00127067007367e-06
0.04	4	2.65726732266602	1.78000543385821	3.96688093743826	1.74762086347862e-06
0.04	8	3.32158415333252	2.18037237364387	5.06010873235902	2.27763370462475e-08
