# Supplementary material for: A genome-first study of sex chromosome aneuploidies provides evidence of Y chromosome dosage effects on autism risk
Source: Nat Commun. 2024 Oct 15;15:8897. doi: 10.1038/s41467-024-53211-7 (PMC11480344; doi:10.1038/s41467-024-53211-7)
Supplement: Supplementary file 4 — Source Data [file 41467_2024_53211_MOESM4_ESM.zip › source_data_files/FigureS4_XXY_XY_source_data.txt]

baseline_asd_prev	effect_size	OR	conf_low	conf_high	p_value
0	0.5	1.27735263148293	0.880848753861706	1.85233814318655	0.196726095230027
0	1	1.27735263148293	0.880848753861706	1.85233814318655	0.196726095230027
0	2	1.27735263148293	0.880848753861706	1.85233814318655	0.196726095230027
0	4	1.27735263148293	0.880848753861706	1.85233814318655	0.196726095230027
0	8	1.27735263148293	0.880848753861706	1.85233814318655	0.196726095230027
0.01	0.5	1.26457436449548	0.872036397884871	1.83380914743683	0.215748940943339
0.01	1	1.27910970201825	0.881595734671424	1.85586382221667	0.194856106505281
0.01	2	1.2939830706462	0.891367404477645	1.87845346229615	0.175331571495049
0.01	4	1.32479219137545	0.911576739725219	1.92531717171548	0.140317419473257
0.01	8	1.37385856883308	0.943673453736711	2.00014884352433	0.0974252475415716
0.02	0.5	1.26618455839877	0.872686777768692	1.83711198194917	0.213919487708324
0.02	1	1.28090763465904	0.882359700954628	1.85947337208703	0.192964165138069
0.02	2	1.31140543548385	0.902364812862676	1.90586356172368	0.15521244728426
0.02	4	1.35997600716771	0.934137177006518	1.97993911986111	0.10861163946679
0.02	8	1.48862238622224	1.01777756819563	2.1772896927672	0.040283077269748
0.03	0.5	1.25328121097425	0.86379284440266	1.81839176367255	0.234472698359285
0.03	1	1.28277018064387	0.883156598527597	1.8632022215454	0.191018994702747
0.03	2	1.31368030547822	0.90341033489422	1.91026810115407	0.153220406902728
0.03	4	1.41604500460483	0.970171912284664	2.06683313511342	0.0713812353201873
0.03	8	1.62739500528988	1.10652681035059	2.39344811031134	0.0133488193384456
0.04	0.5	1.25477881232384	0.864359483966941	1.82154519856814	0.232682052854236
0.04	1	1.28465449833114	0.88395649358605	1.86698914715511	0.189082260599501
0.04	2	1.33223429456493	0.915080704959	1.93955375301508	0.134416323886084
0.04	4	1.45825645756247	0.997014842938517	2.13287887445602	0.0518244377117152
0.04	8	1.79851629765823	1.21470469976868	2.66291953390667	0.0033747866363947
