# Supplementary material for: A genome-first study of sex chromosome aneuploidies provides evidence of Y chromosome dosage effects on autism risk
Source: Nat Commun. 2024 Oct 15;15:8897. doi: 10.1038/s41467-024-53211-7 (PMC11480344; doi:10.1038/s41467-024-53211-7)
Supplement: Supplementary file 4 — Source Data [file 41467_2024_53211_MOESM4_ESM.zip › source_data_files/Figure5A_haploinsufficiency_source_data.txt]

Comparison_Variable	cohort	Estimate	conf_low	conf_high	Adj_p_value
X0_XX_income	ukb	-0.827067899292106	-1.35533002542899	-0.298805773155217	0.00330809681856423
X0_XY_income	ukb	-1.07478679956135	-1.59748381231993	-0.552089786802762	0.000101319094337308
X0_XX_education	ukb	0.32089155608418	-0.163397203660185	0.805180315828546	0.215606381283687
X0_XY_education	ukb	0.349935830498884	-0.121035436226044	0.820907097223811	0.181638032486307
