# Supplementary material for: A genome-first study of sex chromosome aneuploidies provides evidence of Y chromosome dosage effects on autism risk
Source: Nat Commun. 2024 Oct 15;15:8897. doi: 10.1038/s41467-024-53211-7 (PMC11480344; doi:10.1038/s41467-024-53211-7)
Supplement: Supplementary file 4 — Source Data [file 41467_2024_53211_MOESM4_ESM.zip › source_data_files/Figure5A_between_sca_source_data.txt]

Comparison_Variable	cohort	Estimate	conf_low	conf_high	Adj_p_value
XYY_XXY_income	ukb	-0.0378206343389633	-0.478088407840822	0.402447139162896	0.866291210178009
XXY_XXX_income	ukb	0.626568462057586	0.10888488922472	1.14425203489045	0.0252574075921269
XYY_XXY_education	ukb	0.129658430520328	-0.259778424901901	0.519095285942557	0.541095396527886
XXY_XXX_education	ukb	-0.301863998297087	-0.724918938671254	0.12119094207708	0.190535408798924
XYY_XXY_income	aou	-0.338089883	-0.847948706	0.171768939	0.246538404
XXY_XXX_income	aou	0.200317201	-0.270132102	0.670766505	0.435035191230769
XYY_XXY_education	aou	-0.205833063	-0.64647596	0.234809833	0.419883737
XXY_XXX_education	aou	-0.14519264	-0.539155264	0.248769983	0.470081388
