# Supplementary material for: A genome-first study of sex chromosome aneuploidies provides evidence of Y chromosome dosage effects on autism risk
Source: Nat Commun. 2024 Oct 15;15:8897. doi: 10.1038/s41467-024-53211-7 (PMC11480344; doi:10.1038/s41467-024-53211-7)
Supplement: Supplementary file 4 — Source Data [file 41467_2024_53211_MOESM4_ESM.zip › source_data_files/Figure4A_source_data.txt]

SCA	cohort	prevalence_per_100K	prev_conf_high_per_100K	prev_conf_low_per_100K
XXY	spark	188.8718734	260.211025397789	137.064103036261
XYY	spark	209.2904543	283.781843872265	154.322440073802
XXX	spark	145.5868972	287.039472914829	73.7903304043128
X0	spark	218.3803458	381.345089759945	124.96990457461
XXY	mycode	148.1007758	182.410208033567	120.236811875977
XYY	mycode	89.19705818	116.641796159452	68.2054042168765
XXX	mycode	83.95040468	104.750358142411	67.2778518066255
X0	mycode	34.44119167	48.6151980521219	24.3986796199226
XXY	ukb	101.1402896	115.205363173692	88.7908518479229
XYY	ukb	68.02355763	79.7261818201716	58.0377078194842
XXX	ukb	45.76174394	54.671558519653	38.3034038406702
X0	ukb	23.82636255	30.4798080985941	18.6250288340092
XXY	aou	169.7416974	194.467962917209	148.154666942124
XYY	aou	84.46084461	102.412802165112	69.6534946489575
XXX	aou	75.14841813	88.6636729233123	63.6920185707157
XXY	ipsych_asd	357.8244275	460.274994775402	278.114162579547
XYY	ipsych_asd	435.3530534	546.989475958036	346.421418657171
XXX	ipsych_asd	257.7319588	432.1769561091	153.591761796115
X0	ipsych_asd	147.275405	290.365372269286	74.6463553722103
XXY	ipsych_control	125.4530248	182.470272079174	86.2368023055641
XYY	ipsych_control	74.34253322	120.736794392433	45.7675389654962
XXX	ipsych_control	66.25023661	111.18200062876	39.4694834048017
