# Supplementary material for: A genome-first study of sex chromosome aneuploidies provides evidence of Y chromosome dosage effects on autism risk
Source: Nat Commun. 2024 Oct 15;15:8897. doi: 10.1038/s41467-024-53211-7 (PMC11480344; doi:10.1038/s41467-024-53211-7)
Supplement: Supplementary file 4 — Source Data [file 41467_2024_53211_MOESM4_ESM.zip › source_data_files/Figure5A_extra_x_source_data.txt]

Comparison_Variable	cohort	Estimate	conf_low	conf_high	Adj_p_value
XXX_XX_income	ukb	-1.88846277244221	-2.3241559710787	-1.45276957380571	5.63589089839049e-17
XXY_XY_income	ukb	-1.58145655300395	-1.85572400999232	-1.30718909601559	8.5921463258348e-29
XXX_XX_education	ukb	-1.21742824670483	-1.54689926951588	-0.88795722389378	9.79619919741098e-13
XXY_XY_education	ukb	-1.33879230772922	-1.5810479611841	-1.09653665427434	1.21837138036535e-26
XXX_XX_income	aou	-1.573626073	-1.92831654	-1.218935606	1.20568835677499e-17
XXY_XY_income	aou	-1.149652789	-1.43887383	-0.860431748	1.86155028534211e-14
XXX_XX_education	aou	-0.978449307	-1.26430335	-0.692595264	3.43215345336075e-11
XXY_XY_education	aou	-0.896907685	-1.136742138	-0.657073231	5.37816941604096e-13
