# Supplementary material for: A genome-first study of sex chromosome aneuploidies provides evidence of Y chromosome dosage effects on autism risk
Source: Nat Commun. 2024 Oct 15;15:8897. doi: 10.1038/s41467-024-53211-7 (PMC11480344; doi:10.1038/s41467-024-53211-7)
Supplement: Supplementary file 4 — Source Data [file 41467_2024_53211_MOESM4_ESM.zip › source_data_files/Figure5B_ukb_education_source_data.txt]

putative_sex_chromosome_karyotype_60	fraction	educational_attainment
XX	0.181711276947241	1
XX	0.0479862303566924	2
XX	0.0576868301337088	3
XX	0.250445560266604	4
XX	0.126986710503829	5
XX	0.335183391791925	6
XY	0.182786179059152	1
XY	0.0960792433610837	2
XY	0.0572096321999933	3
XY	0.196594744082214	4
XY	0.108969141355724	5
XY	0.358361059941834	6
XXX	0.361111111111111	1
XXX	0.0833333333333333	2
XXX	0.148148148148148	3
XXX	0.231481481481481	4
XXX	0.0833333333333333	5
XXX	0.0925925925925926	6
XXY	0.423076923076923	1
XXY	0.0721153846153846	2
XXY	0.158653846153846	3
XXY	0.182692307692308	4
XXY	0.0576923076923077	5
XXY	0.105769230769231	6
XYY	0.413793103448276	1
XYY	0.0896551724137931	2
XYY	0.124137931034483	3
XYY	0.144827586206897	4
XYY	0.103448275862069	5
XYY	0.124137931034483	6
X0_nonmosaic	0.0714285714285714	1
X0_nonmosaic	0.0178571428571429	2
X0_nonmosaic	0.125	3
X0_nonmosaic	0.303571428571429	4
X0_nonmosaic	0.0357142857142857	5
X0_nonmosaic	0.446428571428571	6
