# Supplementary material for: A genome-first study of sex chromosome aneuploidies provides evidence of Y chromosome dosage effects on autism risk
Source: Nat Commun. 2024 Oct 15;15:8897. doi: 10.1038/s41467-024-53211-7 (PMC11480344; doi:10.1038/s41467-024-53211-7)
Supplement: Supplementary file 4 — Source Data [file 41467_2024_53211_MOESM4_ESM.zip › source_data_files/Figure5A_extra_y_source_data.txt]

Comparison_Variable	cohort	Estimate	conf_low	conf_high	Adj_p_value
XXY_XX_income	ukb	-1.32274716845449	-1.60012747693905	-1.04536685996992	3.61774855807003e-20
XYY_XY_income	ukb	-1.59162048345836	-1.93012325103681	-1.25311771587991	1.02981915955697e-19
XXY_XX_education	ukb	-1.46984673370133	-1.71479013903978	-1.22490332836287	6.16362921426034e-31
XYY_XY_education	ukb	-1.23014780258207	-1.52247530307123	-0.937820302092911	4.0298580601363e-16
XXY_XX_income	aou	-1.31521869	-1.608486958	-1.021950423	6.97934561451517e-18
XYY_XY_income	aou	-1.470755423	-1.876300777	-1.065210069	2.35203026889034e-12
XXY_XX_education	aou	-1.078000146	-1.316579296	-0.839420995	5.80049366343986e-18
XYY_XY_education	aou	-1.032396508	-1.380401266	-0.68439175	9.45635517644975e-09
