# Supplementary material for: A genome-first study of sex chromosome aneuploidies provides evidence of Y chromosome dosage effects on autism risk
Source: Nat Commun. 2024 Oct 15;15:8897. doi: 10.1038/s41467-024-53211-7 (PMC11480344; doi:10.1038/s41467-024-53211-7)
Supplement: Supplementary file 4 — Source Data [file 41467_2024_53211_MOESM4_ESM.zip › source_data_files/Figure1A_source_data.txt]

chrX_logR_median_composite	chrY_logR_median_composite	putative_sex_chromosome_karyotype_60	aneuploid
-0.5614182710645	-0.116057184339	XY	0
-0.535255303979	-0.0897331878545	XY	0
-0.0128223104402	-3.14286029339	XX	0
-0.5402807056905	-0.116445672512	XY	0
-0.461892312765	-0.02739504799245	XY	0
-0.50102237463	-0.0310640826821	XY	0
-0.5164255559445	-0.0458607196808	XY	0
-0.03535247035325	-3.394357562065	XX	0
-0.0243753353134	-2.98048877716	XX	0
-0.0629739537835	-3.14581918716	XX	0
-0.4366032987835	0.0386687397957	XY	0
-0.448993331194	-0.03108764141795	XY	0
-0.534875831008	-0.084441912174	XY	0
-0.5277604818345	-0.0796879425645	XY	0
-0.406511759758	0.0967067137361	XY	0
-0.580181396008	-0.151470248401	XY	0
-0.5073729068045	-0.0288778439164	XY	0
-0.474701187015	-0.00202559381719999	XY	0
-0.5470314234495	-0.094961223006	XY	0
-0.6116604864595	-0.205704641342	XY	0
-0.577322697639	-0.172765550017	XY	0
-0.505045196414	-0.056746897101	XY	0
-0.624248152971	-0.207090091705	XY	0
-0.525517112017	-0.097338584065	XY	0
-0.5581320881845	-0.099360843003	XY	0
-0.545225805044	-0.083219137788	XY	0
-0.04908329620955	-3.16497159004	XX	0
-0.0384762510657	-3.15152192116	XX	0
-0.5469106793405	-0.091377568245	XY	0
-0.06237685494125	-3.058375000955	XX	0
-0.508758342266	-0.065823328495	XY	0
-0.61335310936	-0.1718149155375	XY	0
-0.5043812304735	-0.0171298056841	XY	0
-0.451447165012	0.0087725251913	XY	0
-0.486734247208	-0.0106021098793	XY	0
-0.5619826227425	-0.138409417868	XY	0
-0.570850914717	-0.135748577118	XY	0
-0.4710077553985	0.00112324692305001	XY	0
-0.0194830559194	-3.32400608063	XX	0
-0.4729272782805	-0.0147856593132	XY	0
-0.477025902271	-0.050640036166	XY	0
-0.52516258359	-0.092691239715	XY	0
-0.5605063945055	-0.125751119852	XY	0
-0.5416361153125	-0.1145790934565	XY	0
-0.4749198317525	-0.00298954993485	XY	0
-0.560391879082	-0.089454267919	XY	0
-0.535462743044	-0.117017877102	XY	0
-0.48779245317	-0.02969253510235	XY	0
-0.0451411195099	-3.35565757751	XX	0
-0.494503414631	-0.0211728110909	XY	0
-0.546006581187	-0.126707863808	XY	0
-0.0261058257893	-3.383332133295	XX	0
-0.422654873133	0.02921507805585	XY	0
0.00685628084466	-3.29631471634	XX	0
-0.070945173502	-3.28685355186	XX	0
-0.625746583939	-0.2269989818335	XY	0
-0.524104064703	-0.058030099422	XY	0
-0.022296898067	-3.138324260715	XX	0
-0.0884960964322	-3.3458302021	XX	0
-0.5900541454555	-0.184773248434	XY	0
-0.476813173294	-0.0393539786339	XY	0
-0.570133766532	-0.114101935923	XY	0
-0.4767548501495	0.000784403830800001	XY	0
-0.561553603411	-0.125982989371	XY	0
-0.558652585745	-0.128641974926	XY	0
-0.5227614700795	-0.0831197544935	XY	0
-0.52671379447	-0.087653127313	XY	0
-0.554073399305	-0.1137515351175	XY	0
-0.534452414513	-0.0823187202215	XY	0
-0.499115920067	-0.04933262318375	XY	0
-0.509932345152	-0.02586375623945	XY	0
-0.04353131353855	-3.07458972931	XX	0
-0.4944745361805	-0.0345351591706	XY	0
-0.5626532644035	-0.144180563092	XY	0
-0.5747481048105	-0.1414920061825	XY	0
-0.48064712286	-0.0593316487965	XY	0
-0.494990444183	-0.00718637257809999	XY	0
-0.5899684637785	-0.172313851118	XY	0
-0.484549409151	-0.01911259144545	XY	0
-0.498104220629	-0.0444765619934	XY	0
-0.0602890662849	-3.06987226009	XX	0
-0.464279121161	0.0610614229925	XY	0
-0.5392917901275	-0.106102046371	XY	0
-0.0489222742617	-2.9840388298	XX	0
-0.599689698219	-0.237773191929	XY	0
-0.548897987604	-0.142908868194	XY	0
-0.526594108343	-0.092014160752	XY	0
-0.6127300918105	-0.201777336001	XY	0
-0.539288586378	-0.10161421895	XY	0
-0.58439013958	-0.167838265002	XY	0
-0.566219365597	-0.1532501772045	XY	0
-0.118465527892	-2.84588932991	XX	0
-0.438084489107	0.0425151085481	XY	0
-0.505980706215	-0.0465299978852	XY	0
-0.54165366888	-0.1111957475545	XY	0
-0.0751759931445	-3.14003181458	XX	0
-0.543456292152	-0.1250755757095	XY	0
-0.472006446123	0.05298415054567	XY	0
-0.442423349619	-0.508726489544	XY	0
-0.534909492731	-0.0742999620735	XY	0
-0.480527675152	-0.0316531777382	XY	0
-0.546338713169	-0.098217514157	XY	0
-0.4818296641115	-0.0338145054877	XY	0
-0.5243357777595	-0.0620234541595	XY	0
-0.502538448572	-0.0052314631641	XY	0
-0.5537544995545	-0.102141392231	XY	0
-0.0713040344417	-3.026763916015	XX	0
-0.5867084622385	-0.155131433904	XY	0
-0.5269949346785	-0.061844554543	XY	0
-0.486906772852	-0.0216412253678	XY	0
-0.476320466399	0.009410533309	XY	0
-0.448050683737	-0.0101885616779	XY	0
-0.0575920790434	-3.06558346748	XX	0
-0.4770345598455	-0.0147496879101	XY	0
-0.506261205673	-0.0531570583585	XY	0
-0.0917541757226	-3.2353887558	XX	0
-0.606630480289	-0.1684909656645	XY	0
-0.561923927069	-0.153691899776	XY	0
-0.544325506687	-0.136063840985	XY	0
-0.508761531115	-0.079924401641	XY	0
-0.524820050597	-0.0557148352265	XY	0
-0.5879244714975	-0.17359739244	XY	0
-0.5027559608225	-0.04756214916705	XY	0
-0.5134371727705	-0.0813878148795	XY	0
-0.546771904826	-0.115393218398	XY	0
-0.482567286491	-0.00277959071099999	XY	0
-0.0719916149974	-3.25543987751	XX	0
-0.514633631706	-0.083091211319	XY	0
-0.6027301609515	-0.192576003075	XY	0
-0.496807432175	-0.00109692737459999	XY	0
-0.473148679733	0.0039620392025	XY	0
-0.55267111063	-0.152623605728	XY	0
-0.0501869991422	-3.304951548575	XX	0
-0.519953674078	-0.0218746483326	XY	0
-0.460586971045	-0.0160535767674	XY	0
-0.522522187233	-0.02962515577675	XY	0
-0.5404042214155	-0.069088310748	XY	0
-0.4644841760395	-0.00354669690129999	XY	0
-0.455060636997	0.0298584710807	XY	0
-0.425950652361	0.05621237698942	XY	0
-0.5713570326565	-0.151579809189	XY	0
-0.4725561201575	-0.498162043095	XY	0
-0.5066848009825	-0.0475050926208	XY	0
-0.5530188441275	-0.1103078320625	XY	0
-0.114998649806	-3.10702109337	XX	0
-0.515975794196	-0.0838392570615	XY	0
-0.60437951088	-0.173527006805	XY	0
-0.543457573652	-0.086270448565	XY	0
-0.491173362732	-0.0317957818508	XY	0
-0.0549702420831	-3.29562711716	XX	0
-0.5758820682765	-0.1679660201075	XY	0
-0.544161832333	-0.093668040633	XY	0
-0.520592665672	-0.064461619407	XY	0
-0.619259810448	-0.243342322111	XY	0
-0.5662601798775	-0.169154193997	XY	0
-0.0330147482455	-3.15812754631	XX	0
-0.544688022137	-0.124718484282	XY	0
-0.469021952152	-0.0174721747637	XY	0
-0.4402221351865	0.0161564454436	XY	0
-0.463971322775	-0.01254927627745	XY	0
-0.4888841718435	-0.0069672100246	XY	0
-0.474274894595	0.0270181812346	XY	0
-0.5544235467915	-0.079274174571	XY	0
-0.59463775754	-0.215121102333	XY	0
-0.488370096684	-0.063084584475	XY	0
-0.4568243086335	0.00592530258	XY	0
-0.617238438129	-0.241986405849	XY	0
-0.475949114561	-0.0016811646521	XY	0
-0.0880224704742	-3.024149417875	XX	0
-0.5235474914315	-0.073678945005	XY	0
-0.560785210133	-0.126343739033	XY	0
-0.589193946123	-0.21798465848	XY	0
-0.5615141749385	-0.148721468449	XY	0
-0.5233309030535	-0.0519872911275	XY	0
-0.4830037117	-0.0707748912275	XY	0
-0.521437740326	-0.071979735792	XY	0
-0.01865701097995	-3.103840112685	XX	0
-0.465679144859	-0.0040624782443	XY	0
-0.54201952219	-0.0395879268646	XY	0
-0.4797235637905	-0.04462630748745	XY	0
-0.0419755354524	-3.426162362095	XX	0
-0.0415661409497	-3.06769835949	XX	0
-0.430660805106	0.0270359173417	XY	0
-0.583102887869	-0.157021698356	XY	0
-0.5135410040615	-0.00951537005604999	XY	0
-0.436062580347	0.0636849023402	XY	0
-0.01787579711525	-3.10961484909	XX	0
-0.494866541028	-0.0015944641083	XY	0
-0.4993236869575	-0.067920886725	XY	0
-0.03964301757515	-3.18285655975	XX	0
-0.4430013656615	0.0327100653201	XY	0
-0.0605434589088	-3.00615882874	XX	0
-0.4846218138935	-0.0137409240007	XY	0
-0.4724269270895	1.82121992000003e-05	XY	0
-0.496120667458	-0.01731429323555	XY	0
-0.0778484493494	-2.85091400146	XX	0
-0.0911334604025	-3.111440181735	XX	0
-0.4892122507095	-0.01021117419005	XY	0
-0.486560827494	-0.01747303903105	XY	0
-0.5068548232315	-0.054699365795	XY	0
-0.490137389302	-0.54712600708	XY	0
-0.02451955806465	-2.98319125175	XX	0
-0.0616531856358	-3.41163277626	XX	0
-0.524473911524	-0.077432644367	XY	0
-0.412164619565	0.0701020007953	XY	0
-0.5345427751545	-0.053737823665	XY	0
-0.552955335379	-0.16519485116	XY	0
-0.46935415864	-0.0108486607671	XY	0
-0.492579942942	-0.0209655880928	XY	0
-0.4686473965645	-0.0070325814188	XY	0
-0.479628404975	0.0218459267169	XY	0
-0.514612412453	-0.0406186774373	XY	0
-0.0415099412203	-2.87057566643	XX	0
-0.537940567732	-0.105008882284	XY	0
-0.4810405135155	-0.0307534828782	XY	0
-0.601103937626	-0.157138299942	XY	0
-0.480657076836	0.0170154284686	XY	0
-0.495148873329	-0.03409237116575	XY	0
-0.5811303019525	-0.175457519293	XY	0
-0.02857914939525	-3.009043335915	XX	0
-0.573572164774	-0.15199213922	XY	0
-0.473382076621	-0.0128861039877	XY	0
-0.454913651943	0.0197323758155	XY	0
-0.5556640535595	-0.1628307148815	XY	0
-0.502337729931	-0.086066898704	XY	0
-0.521114504337	-0.074324321747	XY	0
-0.503578400612	-0.0366745635867	XY	0
-0.539931929111	-0.0830780163405	XY	0
-0.588953053951	-0.180578377843	XY	0
-0.572570955753	-0.125574839115	XY	0
-0.520341312885	-0.089325588942	XY	0
-0.398085579276	0.524993866682	XYY	1
-0.506258523464	-0.032033418119	XY	0
-0.0452310889959	-3.08084154129	XX	0
-0.532011336088	-0.567550909519	XY	0
-0.549464276433	-0.101189684868	XY	0
-0.4778125345705	-0.0105639927089	XY	0
-0.0566276609898	-3.08816123009	XX	0
-0.452027267218	0.04038544390351	XY	0
-0.569294935465	-0.133833561838	XY	0
-0.486624962091	-0.03095882460475	XY	0
-0.500010108948	-0.088979285955	XY	0
-0.472526228428	0.0071271426976	XY	0
-0.548529690504	-0.124953103065	XY	0
-0.4322705328465	0.04818633531686	XY	0
-0.5445973336695	-0.118105296791	XY	0
-0.538585489988	-0.10863250196	XY	0
-0.47402138114	-0.00114128626885	XY	0
-0.559287554026	-0.145164322853	XY	0
-0.521009719372	-0.054055993259	XY	0
-0.450450396538	0.04368440802209	XY	0
-0.0443397164345	-3.417810559275	XX	0
-0.0574726089835	-3.156066060065	XX	0
-0.499306893349	-0.0489921838045	XY	0
-0.551075702906	-0.120828059316	XY	0
-0.519624119997	-0.0757339194415	XY	0
-0.576786226034	-0.1179071486	XY	0
-0.56300958097	-0.1187505841255	XY	0
-0.0615769065917	-3.12817764282	XX	0
-0.477324432135	0.0010999843478	XY	0
-0.520738041401	-0.061429359764	XY	0
-0.074883505702	-3.012190103535	XX	0
-0.0802242085338	-3.06956911087	XX	0
-0.02349404245615	-3.45562601089	XX	0
-0.491965419054	-0.0363792821765	XY	0
-0.497358775139	-0.0436003886163	XY	0
-0.583493328094	-0.1420055523515	XY	0
-0.501322051883	-0.0507460840045	XY	0
-0.509724771976	-0.03908297494055	XY	0
-0.5772521257405	-0.128092487156	XY	0
-0.452408498526	0.0343542575836	XY	0
-0.515530025959	-0.055898968875	XY	0
-0.416529333591	0.06310820598155	XY	0
-0.0254493076354	-2.99375939369	XX	0
-0.528062990308	-0.127947387099	XY	0
-0.52764082551	-0.0321838490665	XY	0
-0.472733086348	0.02039605677125	XY	0
-0.500373369455	-0.085113552213	XY	0
-0.468642956018	0.0184349484742	XY	0
-0.54651272893	-0.120398905873	XY	0
-0.5996322095395	-0.193111237884	XY	0
-0.43005386591	0.05526508875191	XY	0
-0.543147271872	-0.0963426947595	XY	0
-0.517746603489	-0.0476203754544	XY	0
-0.5009244292975	-0.063801587373	XY	0
-0.454033559561	0.01676193363965	XY	0
-0.616514033079	-0.212884408236	XY	0
-0.577820366621	-0.1373804926875	XY	0
-0.0343793295324	-3.3879570961	XX	0
-0.525677537918	-0.0685051240025	XY	0
-0.512386536598	-0.051380251348	XY	0
-0.541701084375	-0.087113727629	XY	0
-0.0357018820941	-3.01981961727	XX	0
-0.370905339718	0.52921807766	XYY	1
-0.483244335651	-0.03776852861045	XY	0
-0.5771759957075	-0.154505562782	XY	0
-0.0978058800101	-3.15777337551	XX	0
-0.4561734706165	0.00750846341255	XY	0
-0.554185783863	-0.082526874542	XY	0
-0.567478662729	-0.136406970024	XY	0
-0.526187798381	-0.083685007691	XY	0
-0.438569939137	0.0351276800036	XY	0
-0.53323880434	-0.071965743601	XY	0
-0.47689191103	-0.0370556756854	XY	0
-0.0258749015629	-2.99279665947	XX	0
-0.469718760252	-0.0062747977674	XY	0
-0.5039938747885	-0.062282477319	XY	0
-0.486794671416	-0.0304690420628	XY	0
-0.5414564967155	-0.102216121554	XY	0
-0.5101340770725	-0.0248609527946	XY	0
-0.0480365306139	-3.11403608322	XX	0
-0.522144725919	-0.053986769915	XY	0
-0.592051810026	-0.1528170228	XY	0
-0.553857153654	-0.096754041314	XY	0
-0.534139162302	-0.0879764303565	XY	0
-0.489655202627	-0.0448413684964	XY	0
-0.468551909924	0.0273893766105	XY	0
-0.03737820126115	-3.31714367867	XX	0
-0.471783822775	0.00138779655100001	XY	0
-0.0748222768307	-3.047833681105	XX	0
-0.5425843954085	-0.0900530189275	XY	0
-0.0249067749828	-3.31214952469	XX	0
-0.568318581581	-0.127108496428	XY	0
-0.560908994079	-0.154631015658	XY	0
-0.102060951293	-2.85670280457	XX	0
-0.581522619724	-0.146966342628	XY	0
-0.061959117651	-2.89109516144	XX	0
-0.476468092203	-0.0175750821829	XY	0
-0.0404983721673	-3.273743748665	XX	0
-0.5382777959105	-0.1307322725655	XY	0
-0.525807237625	-0.0410456255078	XY	0
-0.46220061779	0.0278925981373	XY	0
-0.5551790356635	-0.092952039838	XY	0
-0.0319870896637	-3.05718302727	XX	0
-0.577807968855	-0.1452303275465	XY	0
-0.4958590626715	-0.04687340259555	XY	0
-0.4509632200005	-0.497794222832	XY	0
-0.494150793552	-0.0293533176184	XY	0
-0.4831926882265	-0.01946532428265	XY	0
-0.4981181681155	-0.0206851482391	XY	0
-0.0329278670251	-3.23765897751	XX	0
-0.483251398802	0.00276070758700001	XY	0
-0.563639885187	-0.1279332086445	XY	0
-0.483166819811	-0.0259865567088	XY	0
-0.58876491189	-0.141525951028	XY	0
-0.563830113411	-0.083976496756	XY	0
-0.0943536311388	-2.714077830315	XX	0
-0.458051300049	0.0290542433038	XY	0
-0.447332239151	0.01152707748115	XY	0
-0.07510483264925	-3.09169971943	XX	0
-0.05581247992815	-3.14888846874	XX	0
-0.482126897573	-0.080814343691	XY	0
-0.0244265422225	-2.85288143158	XX	0
-0.580823904276	-0.1626842662695	XY	0
-0.478816306591	0.00652924850585	XY	0
-0.52345187068	-0.100399774313	XY	0
-0.069262124598	-3.417669892315	XX	0
-0.0394992623478	-3.35617339611	XX	0
-0.0429458841681	0.459718734026	XXYY	1
-0.513968265057	-0.066501279175	XY	0
-0.48446970284	-0.02543447241185	XY	0
-0.501316583157	-0.03624977990985	XY	0
-0.519755578041	-0.04247664362195	XY	0
-0.452080181241	0.0310071382672	XY	0
-0.618227159977	-0.229557317495	XY	0
-0.5139229655265	-0.0217872604728	XY	0
-0.481824910641	-0.0068162873387	XY	0
-0.571641749144	-0.146361154318	XY	0
-0.5401983320715	-0.1517868980765	XY	0
-0.4880425989625	0.027244194597	XY	0
-0.600969648361	-0.181143906713	XY	0
-0.564088439941	-0.112512913346	XY	0
-0.5395045936105	-0.071042057872	XY	0
-0.4600315600635	0.03024625331165	XY	0
-0.531940674782	-0.064930666983	XY	0
-0.0630746558309	-3.13535189629	XX	0
-0.5332380890845	-0.0754233121875	XY	0
-0.5725920856	-0.164112758636	XY	0
-0.532530105114	-0.05585168004	XY	0
-0.542892760038	-0.0776165544985	XY	0
-0.5089119434355	-0.034543094039	XY	0
-0.5639173895125	-0.1542083963755	XY	0
-0.6279905200005	-0.203462970257	XY	0
-0.4277719318865	0.04585691653192	XY	0
-0.448954319954	-0.490118932724	XY	0
-0.5329369217155	-0.0875833675265	XY	0
-0.469520902634	-0.0123614881188	XY	0
-0.5010018110275	-0.061418057233	XY	0
-0.0474740639329	-3.1375477314	XX	0
-0.560268944502	-0.130788375437	XY	0
-0.0775550566614	-2.88930273056	XX	0
-0.547973579168	-0.112561759353	XY	0
-0.4347771912815	0.050317445053952	XY	0
-0.466841346025	-0.0018381260335	XY	0
-0.0430745221674	-3.40603864193	XX	0
-0.0349469333887	-2.86436295509	XX	0
-0.50189319849	-0.04655960276725	XY	0
-0.054947283119	-3.38997387886	XX	0
-0.4613772690295	0.01167279034855	XY	0
-0.4445399701595	0.0273233383894	XY	0
-0.487905985117	-0.00790399573744999	XY	0
-0.468274182081	-0.0073416054249	XY	0
-0.5466735720635	-0.109771546721	XY	0
-0.482499575615	-0.0078100122511	XY	0
-0.537410235405	-0.093049374223	XY	0
-0.548576182127	-0.065697823465	XY	0
-0.539131692052	-0.0818336352705	XY	0
-0.0579880513251	-2.95614647865	XX	0
-0.505715733767	-0.033352573216	XY	0
-0.569600811601	-0.1174984171985	XY	0
-0.481790071726	-0.0220889531076	XY	0
-0.543503051996	-0.1140744432805	XY	0
-0.524353942275	-0.04386197850105	XY	0
-0.1397133916615	-2.69272542	XX	0
-0.5319940954445	-0.054387275875	XY	0
-0.0713726095855	-3.4783911705	XX	0
-0.5009851813315	-0.059697587788	XY	0
-0.5020065814255	-0.140292805433	XY	0
-0.530313318968	-0.083107095957	XY	0
-0.05546392686665	-3.033020853995	XX	0
-0.582953131199	-0.1656084775925	XY	0
-0.0920708179474	-3.36870443821	XX	0
-0.466927742958	-0.00680140852925	XY	0
-0.541202878952	-0.073126752675	XY	0
-0.4535654991865	0.0236005943269	XY	0
-0.0672457106411	-3.056801199915	XX	0
-0.600209569931	-0.2039622336625	XY	0
-0.4625120669605	0.0272629532963	XY	0
-0.556006139517	-0.107150954008	XY	0
-0.435947960615	0.0319942563772	XY	0
-0.481486058235	-0.00767894908785	XY	0
-0.46299058795	0.0113722339272	XY	0
-0.467653205991	-0.01357192993165	XY	0
-0.5318919479845	-0.07577971071	XY	0
-0.0356702394783	-3.29176664352	XX	0
-0.598590648174	-0.194631230831	XY	0
-0.510655915737	-0.063476276398	XY	0
-0.5073728471995	-0.079122249782	XY	0
-0.0593402273953	-2.88222527504	XX	0
-0.0322980061173	-3.58398628235	XX	0
-0.5095997512345	-0.0448729142547	XY	0
0.008857976645235	-3.361148357395	XX	0
-0.0539883822203	-2.98947191238	XX	0
-0.559676831961	-0.1532407969235	XY	0
-0.07080959901215	-2.98251771927	XX	0
-0.485970950127	-0.538718175888	XY	0
-0.0451685376465	-3.15708255768	XX	0
-0.524202144146	-0.07298309803	XY	0
-0.5267672002315	-0.016122084856	XY	0
-0.4753680586815	-0.018564478308	XY	0
-0.4844291865825	-0.0642910681665	XY	0
-0.4932337909935	-0.0127480521798	XY	0
-0.526633775234	-0.112590146065	XY	0
-0.564381456375	-0.130159166455	XY	0
-0.455365782976	-0.000641037523749999	XY	0
-0.5541604071855	-0.14254592061	XY	0
-0.5237007051705	-0.060994562507	XY	0
-0.572419127822	-0.09103962481	XY	0
-0.607677733898	-0.192136575282	XY	0
-0.0218095872551	-3.0667655468	XX	0
-0.01456869812685	-3.41359949112	XX	0
-0.0386145152152	-3.0446293354	XX	0
-0.01538184471425	-3.27706027031	XX	0
-0.492612457275	0.012960453704	XY	0
-0.0455562323332	-3.0838586092	XX	0
-0.5153183847665	-0.055002604425	XY	0
-0.5081032276155	-0.0353568762541	XY	0
-0.589524096251	-0.139325362444	XY	0
-0.49757733047	-0.0149588108063	XY	0
-0.508323466778	-0.0457161709666	XY	0
-0.4443794846535	0.00427837036550002	XY	0
-0.482190838456	-0.0267806172371	XY	0
-0.585119730234	-0.163047429919	XY	0
-0.494054502249	-0.0331682831049	XY	0
-0.449415063858	0.0403842061758	XY	0
-0.437621346116	0.04108872609213	XY	0
-0.453323847055	0.04768075649627	XY	0
-0.526113858819	-0.08105134666	XY	0
-0.0261324886233	-3.079157829285	XX	0
-0.578521049023	-0.148964759707	XY	0
-0.569111263752	-0.162336823344	XY	0
-0.548415637016	-0.122903701663	XY	0
-0.444798177481	-0.00815329402685	XY	0
-0.06986893713475	-3.202832579615	XX	0
-0.437430268526	0.0637499775738	XY	0
-0.0635783970356	-3.46881198883	XX	0
-0.4790308982135	-0.0562175147235	XY	0
-0.550914412737	-0.082275685668	XY	0
-0.0291422372684	-3.245479226115	XX	0
-0.452279573679	0.04786721519195	XY	0
-0.541575959325	-0.108827081323	XY	0
-0.0592888891697	-3.08845663071	XX	0
-0.504023677111	-0.068150651455	XY	0
-0.528495526314	-0.057657395303	XY	0
-0.4570871800185	0.0175978049636	XY	0
-0.0705894231796	-3.25672745705	XX	0
-0.578953391314	-0.1435410872105	XY	0
-0.556530332565	-0.15667963475	XY	0
-0.478222763538	-0.0385141119361	XY	0
-0.532642385364	-0.087825064361	XY	0
-0.541539108753	-0.110611853004	XY	0
-0.494648343325	-0.04470413997765	XY	0
-0.475954851508	0.0234346214682	XY	0
-0.487684464455	-0.0105239979923	XY	0
-0.527079796791	-0.107724663615	XY	0
-0.0454390887171	-3.1711987257	XX	0
-0.0878849178553	-3.228528141975	XX	0
-0.480585372448	-0.0366953842342	XY	0
-0.0552069004625	-3.26793384552	XX	0
-0.584763741493	-0.1690144434575	XY	0
-0.442588305473	0.0040850818157	XY	0
-0.53118172884	-0.0461630120873	XY	0
-0.0526113752276	-3.07735943794	XX	0
-0.4753574639555	-0.0211673870683	XY	0
-0.52853051424	-0.0746018707755	XY	0
-0.500049358606	-0.1583573639395	XY	0
-0.58780220747	-0.123132829368	XY	0
-0.483553802967	-0.000787758082149995	XY	0
-0.581309980154	-0.13930734694	XY	0
-0.470826229453	0.0170883193612	XY	0
-0.5662466943265	-0.151468087733	XY	0
-0.453462770581	0.0295123320073	XY	0
-0.578267893195	-0.136581149697	XY	0
-0.5810785651205	-0.172032085061	XY	0
-0.0790492370725	-3.16191124916	XX	0
-0.592648124695	-0.1600385874505	XY	0
-0.028947673738	-3.03039836884	XX	0
-0.534706360102	-0.084478524327	XY	0
-0.523153430223	-0.055721123517	XY	0
-0.621255910397	-0.1546948820355	XY	0
-0.582348620892	-0.157790672779	XY	0
-0.486720985174	-0.03439579978585	XY	0
-0.5436349868775	-0.1068287834525	XY	0
-0.481900310516	-0.02880744338035	XY	0
-0.501036560535	-0.070026066899	XY	0
-0.4819260895255	-0.08508541137	XY	0
0.144419491291	-0.201750308275	XXXY	1
-0.473010635376	0.000522258877800004	XY	0
-0.4874442875385	-0.0310854546726	XY	0
-0.0135947596282	-3.19496774673	XX	0
-0.0543492585421	-3.15219163895	XX	0
-0.482812261581	-0.02421908155085	XY	0
-0.5786065369845	-0.1314137399195	XY	0
-0.4917155712845	-0.056621120125	XY	0
-0.535073107481	-0.112235036492	XY	0
-0.524400061369	-0.086819094419	XY	0
-0.521024799347	-0.1338260889055	XY	0
-0.0475256070495	-2.99539101124	XX	0
-0.5506992697715	-0.103009861708	XY	0
-0.522771722078	-0.0639257214965	XY	0
-0.5411291629075	-0.090544362366	XY	0
-0.610486781597	-0.3985457986595	XY	0
-0.0151796555147	-2.70458340645	XX	0
-0.0836550816894	-2.98070526123	XX	0
-0.434257811308	0.078861971572	XY	0
-0.521384990215	-0.04922037273645	XY	0
-0.541982358694	-0.12133166641	XY	0
-0.5225106686355	-0.110901710391	XY	0
-0.513963913918	-0.050247301161	XY	0
-0.06288304552435	-3.228783369065	XX	0
-0.0477018505335	-3.017042040825	XX	0
-0.574320054054	-0.170380827785	XY	0
-0.0574148930609	-3.204268693925	XX	0
-0.4860298246145	0.0036983408034	XY	0
-0.5194910973315	-0.062339362502	XY	0
-0.55518258214	-0.1306272938845	XY	0
-0.491912549734	-0.0252655416727	XY	0
-0.533567881584	-0.0875977844	XY	0
-0.583782932162	-0.177788448334	XY	0
-0.518171226978	-0.0502461090685	XY	0
-0.471105521917	0.0124771103263	XY	0
-0.450623100996	0.0231218069792	XY	0
-0.4807276636365	-0.0094121813774	XY	0
-0.4581861555575	0.041253787651655	XY	0
-0.606253868341	-0.174743798375	XY	0
-0.0451248399913	-3.14163565636	XX	0
-0.5168158769605	-0.0474282696843	XY	0
-0.4957749456165	-0.0391170017421	XY	0
-0.4557416796685	0.01701340563595	XY	0
-0.518784230947	-0.071924005449	XY	0
-0.566373085976	-0.1306370541455	XY	0
-0.564692994952	-0.112995710969	XY	0
-0.505227452517	-0.047376383841	XY	0
-0.478825306892	0.0102655433118	XY	0
-0.5043538570405	-0.0404814302921	XY	0
-0.551235920191	-0.125090000033	XY	0
-0.535366049409	-0.078927722573	XY	0
-0.434269359708	0.05895839463919	XY	0
-0.08638644590975	-2.97516679764	XX	0
-0.0175089146942	-3.41758012772	XX	0
-0.590721046925	-0.1661065116525	XY	0
-0.08132321015	-3.13134455681	XX	0
-0.0707352682948	-3.04765105247	XX	0
-0.6082159042355	-0.194545958936	XY	0
-0.601610934734	-0.174698975682	XY	0
-0.5555691927675	-0.124908936024	XY	0
-0.585505521297	-0.160849866271	XY	0
-0.58217433691	-0.16013635397	XY	0
-0.510422682762	-0.071450692415	XY	0
-0.5410441070795	-0.094592836499	XY	0
-0.511090284586	-0.064931687713	XY	0
-0.513714975119	-0.06936224997	XY	0
-0.46361810565	-0.0313724771142	XY	0
-0.570213636756	-0.166109625995	XY	0
-0.0892574638128	-2.98838162422	XX	0
-0.490468508005	-0.0054427914321	XY	0
-0.63307056427	-0.214252066612	XY	0
-0.024856120348	-3.33291697502	XX	0
-0.4903827518225	-0.0182264044881	XY	0
-0.570563784242	-0.164062184095	XY	0
-0.5576509445905	-0.1567810595035	XY	0
-0.6076351761815	-0.164627563953	XY	0
-0.04575908556585	-2.79451227188	XX	0
-0.4455941677095	0.0212122566998	XY	0
-0.464756822586	0.042279022699225	XY	0
-0.5678890556095	-0.1065952003	XY	0
-0.524940794706	-0.06879317835	XY	0
-0.493489971757	-0.04752770140765	XY	0
-0.02548983041195	-3.12543749809	XX	0
-0.587397611141	-0.147783790529	XY	0
-0.0214362051338	-3.30388176441	XX	0
-0.481871402264	-0.0285227641463	XY	0
-0.458425974846	0.0111454308033	XY	0
-0.524375802279	-0.063462451845	XY	0
-0.437249711156	0.04530403269455	XY	0
-0.561733371019	-0.124766257405	XY	0
-0.0351811237633	-3.02000212669	XX	0
-0.460776782036	-0.0051051385701	XY	0
-0.6037471950055	-0.202828747034	XY	0
-0.566655060649	-0.124416080117	XY	0
-0.471998071671	-0.03863828331235	XY	0
-0.523782095313	-0.074103695154	XY	0
-0.01287054922435	-3.13893485069	XX	0
-0.04724040441215	-3.001344323155	XX	0
-0.0522212013602	-2.993531107905	XX	0
-0.480463510752	-0.0381670713425	XY	0
-0.5113552868365	-0.076179397106	XY	0
-0.502276694775	-0.0413890451193	XY	0
-0.0690344236791	-3.090199947355	XX	0
-0.517197614908	-0.059318800271	XY	0
-0.52873069644	-0.0879750296475	XY	0
-0.511324828863	-0.076523122191	XY	0
-0.52983083427	-0.101787698269	XY	0
-0.0788898319006	-3.18447232246	XX	0
-0.500700837374	-0.065407675505	XY	0
-0.5732863307	-0.1579863995315	XY	0
-0.440403944254	0.05464617344551	XY	0
-0.0185889787972	-3.253287792205	XX	0
-0.588928437233	-0.148363572359	XY	0
-0.5234943687915	-0.08070461154	XY	0
-0.4457118570805	-0.0013635464013	XY	0
-0.554980880022	-0.097430583835	XY	0
-0.518905973434	-0.065822121501	XY	0
-0.458534783125	0.05247545703314	XY	0
-0.573317086697	-0.142240133882	XY	0
-0.0326344966888	-3.41951775551	XX	0
-0.471048644185	0.0187498360872	XY	0
-0.568306750059	-0.129307699203	XY	0
-0.576239204407	-0.1498955830935	XY	0
-0.610871052742	-0.210599449277	XY	0
-0.06623439490795	-3.068692564965	XX	0
-0.4798967152835	0.0263412363827	XY	0
-0.521706795692	-0.093830664456	XY	0
-0.552168554068	-0.155681823194	XY	0
-0.03671812079845	-3.34916996956	XX	0
-0.562322205305	-0.142606449127	XY	0
-0.46543032527	-0.5051751554015	XY	0
-0.5564346969125	-0.094147843122	XY	0
-0.47813937664	0.00252782851455	XY	0
-0.03296257555485	-2.96327483654	XX	0
-0.500357693434	-0.04769225493075	XY	0
-0.485749489069	-0.0416542671621	XY	0
-0.550146898627	-0.184517790377	XY	0
-0.4806653618815	-0.02238721847535	XY	0
-0.07774721458555	-3.172981500625	XX	0
-0.433484917879	0.0182946074754	XY	0
-0.0528215579689	-2.91802060604	XX	0
-0.473429358006	0.0101232931018	XY	0
-0.495614415407	-0.0376123830676	XY	0
-0.5824041873215	-0.1823218509555	XY	0
-0.467870748043	-0.00312334373589999	XY	0
-0.0143874241039	-3.26592004299	XX	0
-0.49419823885	-0.0148104995489	XY	0
-0.0679092220962	-3.38364624977	XX	0
-0.00296699779574	-3.152328014375	XX	0
-0.5594632685185	-0.109345477819	XY	0
-0.498172318935	-0.0026773296297	XY	0
-0.57748658061	-0.198791351914	XY	0
-0.06282399222255	-3.054259657855	XX	0
-0.0400291010737	-3.117723345755	XX	0
-0.534041917324	-0.0731850385665	XY	0
-0.591276979446	-0.116444033384	XY	0
-0.491862303019	-0.0047752454877	XY	0
-0.027591239661	-3.15827584267	XX	0
-0.52027837038	-0.054743048549	XY	0
-0.465725457668	-0.0417663089931	XY	0
-0.499077877402	-0.0252129554749	XY	0
-0.548518499732	-0.13628719449	XY	0
-0.487534826994	-0.0243901617825	XY	0
-0.5154135137795	-0.0455780297518	XY	0
-0.525448268652	-0.05638545081	XY	0
-0.0236374782398	-3.2797524929	XX	0
-0.6045380890365	-0.154470291734	XY	0
-0.502188003063	-0.0182760775089	XY	0
-0.5750743210315	-0.153083321452	XY	0
-0.515259361267	-0.0588962703945	XY	0
-0.4920599222185	-0.0372066281736	XY	0
-0.538686296344	-0.0701380826535	XY	0
-0.04467867314815	-3.20358812809	XX	0
-0.529020851851	-0.109073725343	XY	0
-0.570496535301	-0.1170511215925	XY	0
-0.505392974615	-0.0411321789026	XY	0
-0.49047729969	-0.0397138342261	XY	0
-0.487098103762	-0.00735346488655	XY	0
-0.5750805944205	-0.153485675156	XY	0
-0.548765486479	-0.148048368096	XY	0
-0.421860089898	0.0740942677483	XY	0
-0.0455267243087	-3.35849332809	XX	0
-0.4370094299315	0.0765440419316	XY	0
-0.0399197414517	-2.997531175615	XX	0
-0.504373943806	-0.0683741688725	XY	0
-0.0977260097861	-2.90536689758	XX	0
-0.557183480263	-0.1393976554275	XY	0
-0.528603202105	-0.083112229407	XY	0
-0.5563478678465	-0.122917842865	XY	0
-0.0297052823007	-3.0618789196	XX	0
-0.4732618838545	-0.02134455814955	XY	0
-0.06887120380995	-3.138727664945	XX	0
-0.4636851608755	-0.00739034712315	XY	0
-0.574142074585	-0.139562812448	XY	0
-0.401479995251	0.06370626315475	XY	0
-0.555066204071	-0.1237701296805	XY	0
-0.5724042266605	-0.1389790594575	XY	0
-0.481806522608	-0.0282976038754	XY	0
-0.522247737646	-0.064488497376	XY	0
-0.507041072845	-0.0578742221	XY	0
-0.522003418207	-0.091047082841	XY	0
-0.556352621317	-0.1022400602695	XY	0
-0.513749814034	-0.160004761815	XY	0
-0.556941634417	-0.150843498111	XY	0
-0.546588069201	-0.152056124806	XY	0
-0.0376363508403	-3.36281752586	XX	0
-0.064040876925	-3.14702606201	XX	0
-0.4305811583995	0.03829253250735	XY	0
-0.478812685609	0.0257212568074	XY	0
-0.492376482487	-0.04488473460075	XY	0
-0.560206359625	-0.1108547493815	XY	0
-0.418479001522	0.0674812367186	XY	0
-0.485001301765	0.04648692051414	XY	0
-0.46126229167	-0.0499995395541	XY	0
-0.509858077765	-0.034175772965	XY	0
-0.567062279582	-0.144880768657	XY	0
-0.468743538857	-0.0108302727342	XY	0
-0.0911280587316	-2.96956348419	XX	0
-0.530987074971	-0.0595244139435	XY	0
-0.5215880930425	-0.0854859545825	XY	0
-0.517427748442	-0.100936946273	XY	0
-0.440290606022	0.0488347151083845	XY	0
-0.537856346369	-0.1095209762455	XY	0
-0.0659462735057	-3.18146348	XX	0
-0.0791468918324	-2.944329380985	XX	0
-0.0324442535639	-0.183832116425	XXY	1
-0.0160696208477	-3.44192516804	XX	0
-0.542696109414	-0.118254196644	XY	0
-0.416937178373	0.0736044563353	XY	0
-0.526161915064	-0.078760918975	XY	0
-0.0277541931719	-3.29910647869	XX	0
-0.0434952005744	-2.92796456814	XX	0
-0.599054402113	-0.1787018448115	XY	0
-0.478591537476	0.000311550870550001	XY	0
-0.453086471558	0.00490510389210001	XY	0
-0.0166915673763	-3.152022480965	XX	0
-0.0131310317665	-3.52741241455	XX	0
-0.45520170629	0.0257173229009	XY	0
-0.468496626616	-0.00747598782184999	XY	0
-0.554299241304	-0.1414932578805	XY	0
-0.5381385594605	-0.082397264242	XY	0
-0.5670438617465	-0.120130968094	XY	0
-0.4760982453825	0.0285116445273	XY	0
-0.0463516972959	-3.21251642704	XX	0
-0.520360773802	-0.060871516168	XY	0
-0.515323883295	-0.083532360196	XY	0
-0.489235347509	-0.0138397932053	XY	0
-0.5361409395935	-0.103144776821	XY	0
-0.4031334280965	0.04575982009992	XY	0
-0.570450758934	-0.136397865415	XY	0
-0.06276547908785	-2.968344807625	XX	0
-0.0531063042581	-3.46441984177	XX	0
-0.574444836378	-0.169077929854	XY	0
-0.493770128489	-0.0221628330648	XY	0
-0.538372820616	-0.056830790639	XY	0
-0.509367144108	-0.056462746859	XY	0
-0.4760997056965	-0.0064966462553	XY	0
-0.5567171484235	-0.1114491790535	XY	0
-0.5433829188345	-0.06742336303	XY	0
-0.0387896746397	-3.30237698555	XX	0
-0.544349944592	-0.110858951509	XY	0
-0.5870407134295	-0.18691996932	XY	0
-0.484670034051	0.00617299899460001	XY	0
-0.547160303593	-0.101259884238	XY	0
-0.585443770885	-0.174750325084	XY	0
-0.5532050192355	-0.110906240344	XY	0
-0.511016315222	-0.105359648168	XY	0
-0.0268881805241	-3.03538274765	XX	0
-0.499099200964	-0.01294391304255	XY	0
-0.5548539817335	-0.143701431155	XY	0
-0.5163547456265	-0.0406970575452	XY	0
-0.4722437620165	0.0026335876435	XY	0
-0.576530641317	-0.16069611609	XY	0
-0.549387431145	-0.09845366776	XY	0
-0.598460277915	-0.1774414226415	XY	0
-0.537970161438	-0.068710123003	XY	0
-0.02735858689995	-3.16492390633	XX	0
-0.524946337938	-0.050655063987	XY	0
-0.0978159122169	-2.98582410812	XX	0
-0.5497477561235	-0.100469854474	XY	0
-0.0227990485728	-3.08843755722	XX	0
-0.587095355988	-0.159338203073	XY	0
-0.487425154448	-0.0634651340545	XY	0
-0.5530355036255	-0.1144758060575	XY	0
-0.486169731617	0.0070116810501	XY	0
-0.53418982625	-0.082337972522	XY	0
-0.5494008719925	-0.057431337237	XY	0
-0.524142599106	-0.0382525332272	XY	0
-0.494029200077	-0.03980010077355	XY	0
-0.61561576128	-0.218223673105	XY	0
-0.591847366095	-0.1634639322755	XY	0
-0.452041333914	0.04771124613471	XY	0
-0.516321635246	-0.0131087869406	XY	0
-0.5641276448965	-0.16009080112	XY	0
-0.51977456212	-0.0792781606315	XY	0
-0.5177335053685	-0.0698420338335	XY	0
-0.467417901754	-0.0122323416173	XY	0
-0.523231631517	-0.058523413539	XY	0
-0.543331539631	-0.1157125875355	XY	0
-0.05845756083725	-3.26726317406	XX	0
-0.580636209249	-0.1463414922355	XY	0
-0.487737005949	-0.0121319711208	XY	0
-0.522172784805	-0.074687381089	XY	0
-0.545991456509	-0.083763208985	XY	0
-0.5893329441545	-0.099341672659	XY	0
0.003701387904585	-3.15090084076	XX	0
-0.487401536107	-0.027979568392	XY	0
-0.461792474985	0.0231202293187	XY	0
-0.520670717955	-0.0484678827226	XY	0
-0.594803637266	-0.1989940747615	XY	0
-0.561830258369	-0.104841154814	XY	0
-0.515520727634	-0.057680931687	XY	0
-0.455726480484	0.00220184139905	XY	0
-0.0665014013648	-3.07878291607	XX	0
-0.516162699461	-0.0809561282395	XY	0
-0.551547533274	-0.087522593141	XY	0
-0.528737133741	-0.093530592322	XY	0
-0.58999799788	-0.126016315818	XY	0
-0.583597278595	-0.199840207398	XY	0
-0.541187053919	-0.166899141669	XY	0
-0.5552715718745	-0.063466225564	XY	0
-0.511043733358	-0.056132362038	XY	0
-0.594232654572	-0.1610234051945	XY	0
-0.600361263752	-0.173594278097	XY	0
-0.489666855335	-0.00642547644675	XY	0
-0.565763390064	-0.129968133569	XY	0
-0.467662370205	0.0047114111483	XY	0
-0.4850639164445	-0.0357435315847	XY	0
-0.5489108473065	-0.138864946365	XY	0
-0.06450210511685	-3.214304327965	XX	0
-0.538941091299	-0.092325736582	XY	0
-0.56338686347	-0.115160864592	XY	0
-0.03660808689895	-3.01945018768	XX	0
-0.5827341884375	-0.162171047926	XY	0
-0.5355308413505	-0.069892627001	XY	0
-0.508187896013	-0.04077725932	XY	0
-0.0418924093246	-3.21760058403	XX	0
-0.454786634445	0.0217851597816	XY	0
-0.588631099463	-0.183716577291	XY	0
-0.0279683656991	-3.15541195869	XX	0
-0.46418479681	0.0214522510767	XY	0
-0.50057528019	-0.0373403176665	XY	0
-0.562616294622	-0.182636675239	XY	0
-0.0288940686733	-3.3647506237	XX	0
-0.0946383401752	-2.94788265228	XX	0
-0.46841404438	-0.0157862834632	XY	0
-0.512867099047	-0.12399610579	XY	0
-0.5475666582585	-0.084304106236	XY	0
-0.510283714533	-0.082984608412	XY	0
-0.4901490569115	-0.03131021261215	XY	0
-0.568553334475	-0.159655582905	XY	0
-0.5622607082125	-0.116081398726	XY	0
-0.51265258193	-0.053475801647	XY	0
-0.464527747035	0.036060407944	XY	0
-0.542552357912	-0.0849244639275	XY	0
-0.5411515146495	-0.071756710112	XY	0
-0.586887842417	-0.132503074408	XY	0
-0.06265227124095	-3.25050020218	XX	0
-0.589124655724	-0.125332248211	XY	0
-0.484431093931	-0.00376705527305	XY	0
-0.567521488667	-0.146466088295	XY	0
-0.510673797131	-0.053624172509	XY	0
-0.5720149189235	-0.125086602569	XY	0
-0.521350210905	-0.058802590519	XY	0
-0.527573382854	-0.095857065916	XY	0
-0.5610233455895	-0.137343716621	XY	0
-0.566199040413	-0.1160654321315	XY	0
-0.041986823082	-3.10108113289	XX	0
-0.0680102258921	-3.17782878876	XX	0
-0.536557799578	-0.080241826177	XY	0
-0.565593099594	-0.125797447562	XY	0
-0.5240354299545	-0.058800917864	XY	0
-0.02547066286205	-3.17302632332	XX	0
-0.538502505422	-0.092612762749	XY	0
-0.0788383372128	-3.146624684335	XX	0
-0.529491758347	-0.068653524667	XY	0
-0.542175477743	-0.092020612955	XY	0
-0.611462330818	-0.197513085604	XY	0
-0.586720085144	-0.2133329629895	XY	0
-0.0521601252258	-3.1233355999	XX	0
-0.492321228981	-0.03837186172605	XY	0
-0.499295672774	0.00363556034860001	XY	0
-0.3880433887245	0.556655168533	XYY	1
-0.570307558775	-0.089243096113	XY	0
-0.518312102556	-0.070208684355	XY	0
-0.459090387821	0.04763140338473	XY	0
-0.561799994111	-0.1436361491685	XY	0
-0.5269433170555	-0.0484823666513	XY	0
-0.474918937683	0.0083285562694	XY	0
-0.476256912947	0.0152780555189	XY	0
-0.4863351643085	-0.0152283281088	XY	0
-0.57629083693	-0.148194563389	XY	0
-0.520235455036	-0.1241936281325	XY	0
-0.0538283288479	-3.10884928703	XX	0
-0.399980670214	0.07779465634375	XY	0
-0.5546868652105	-0.161358219385	XY	0
-0.548880970478	-0.0546999581155	XY	0
-0.573826095462	-0.096283447742	XY	0
-0.5319692105055	-0.155013468862	XY	0
-0.478122508526	-0.0062435947359	XY	0
-0.5571429938075	-0.087178689241	XY	0
-0.589245742559	-0.164037954807	XY	0
-0.0004188385792075	-3.36712646484	XX	0
-0.455574145913	-0.0021728806198	XY	0
-0.494509851933	-0.0316685557365	XY	0
-0.5516492486	-0.105754379928	XY	0
-0.469728982449	0.0168965190649	XY	0
-0.5367290735245	-0.126555976272	XY	0
-0.58283572495	-0.122140985727	XY	0
-0.4572397977115	0.0190686091781	XY	0
-0.546722149849	-0.120788943768	XY	0
-0.585375255346	-0.1829861670735	XY	0
-0.553494548798	-0.100768250227	XY	0
-0.545232063532	-0.0678198307755	XY	0
-0.62205747366	-0.164658096433	XY	0
-0.541448256373	-0.138990801573	XY	0
-0.02613034378735	-3.17218518257	XX	0
-0.5260770529505	-0.068952527642	XY	0
-0.42195353508	0.05401090225205	XY	0
-0.5562250375745	-0.132817146182	XY	0
-0.4494439274075	0.03944435082375	XY	0
-0.587962812185	-0.149189849198	XY	0
-0.445410943031	0.0635658155195	XY	0
-0.0459221061319	-3.30588769913	XX	0
-0.56375349164	-0.154339206219	XY	0
-0.552757120132	-0.108935755491	XY	0
-0.4892411887645	-0.01539257615805	XY	0
-0.03107134997845	-3.324904322625	XX	0
-0.0149994348176	-3.55197763443	XX	0
-0.439222446084	0.02074210643765	XY	0
-0.472444242239	-0.03617141842845	XY	0
-0.5384908527135	-0.090764668584	XY	0
-0.0269531887025	-3.0942132473	XX	0
-0.421301430464	0.06297083543615	XY	0
-0.513540303707	-0.00935412831599999	XY	0
-0.007408049656075	-3.10646247864	XX	0
-0.498879289627	-0.0454195894301	XY	0
-0.536209529638	-0.088765200973	XY	0
-0.0563595183194	-3.0975496769	XX	0
0.00045318908814799	-3.2720746994	XX	0
-0.572353219986	-0.12340631783	XY	0
-0.5200216084715	-0.13673607707	XY	0
-0.442067420483	0.0303631845862	XY	0
-0.484695678949	-0.00520832911129999	XY	0
-0.476319408417	0.0076464816928	XY	0
-0.57414714098	-0.231776726246	XY	0
-0.51291731596	-0.177890253067	XY	0
-0.0118896057829	-2.98235058784	XX	0
-0.513170188665	-0.0678207956255	XY	0
-0.594955778122	-0.1833640903235	XY	0
-0.543366825581	-0.04999862313265	XY	0
-0.536637982726	-0.0674781769515	XY	0
-0.0221378766	-3.12093257904	XX	0
-0.5279485195875	-0.098671090603	XY	0
-0.562314963341	-0.090371926129	XY	0
-0.53217548728	-0.084215295315	XY	0
-0.453111639619	0.02038139868525	XY	0
-0.514696335793	-0.0742267489435	XY	0
-0.512304639816	-0.0375554829836	XY	0
-0.4222466111185	0.083536426723	XY	0
-0.054422210902	-3.21981835365	XX	0
-0.522919109464	-0.1004065468905	XY	0
-0.0649176090956	-3.361097574235	XX	0
-0.5558559954165	-0.131122928858	XY	0
-0.57181430459	-0.14952365756	XY	0
-0.474062731862	0.0166339419782	XY	0
-0.397498911619	0.088067817688	XY	0
-0.0617292933166	-3.052506804465	XX	0
-0.536633616686	-0.0409230299294	XY	0
-0.472081056237	0.02893027216195	XY	0
-0.0237759016454	-2.978373765945	XX	0
-0.1065282039345	-2.904967427255	XX	0
-0.4672077208755	0.0175034172833	XY	0
-0.01754447072745	-3.064926624295	XX	0
-0.490375763178	-0.009332119301	XY	0
-0.0539869107306	-3.13827633858	XX	0
-0.0367343071848	-2.99045014381	XX	0
-0.106975719333	-2.92474579811	XX	0
-0.491890257597	-0.01507542729375	XY	0
-0.0945575386286	-3.0922973156	XX	0
-0.5182464182375	-0.057836224139	XY	0
-0.5394643008705	-0.111159828305	XY	0
-0.0485861878842	-2.85161304474	XX	0
-0.0820943191648	-3.01987791061	XX	0
-0.0781092271209	-3.10927772522	XX	0
-0.5953090697525	-0.17155956924	XY	0
-0.0494571849704	-3.08131861687	XX	0
-0.4862813860175	-0.00766389891505	XY	0
-0.0218037385494	-3.40102815628	XX	0
0.00151024886873	-3.163620471955	XX	0
-0.499447977543	-0.053735044599	XY	0
-0.445337212086	0.02375056613235	XY	0
-0.0332008861005	-3.38973784447	XX	0
-0.4564493358135	0.0148038111627	XY	0
-0.474478533864	-0.0394229114056	XY	0
-0.58267146945	-0.166200724244	XY	0
-0.548063194752	-0.097010713816	XY	0
-0.606855785847	-0.211189252138	XY	0
-0.407854944468	0.465496152639	XYY	1
-0.585215783119	-0.159691844881	XY	0
-0.427594950795	0.0288767863065	XY	0
-0.537964558601	-0.066855755448	XY	0
-0.546066617966	-0.0899930045005	XY	0
-0.483252739906	-0.0309853151441	XY	0
-0.5200241416695	-0.08703840971	XY	0
-0.561284130812	-0.100628402829	XY	0
-0.076977699995	-2.96692919731	XX	0
-0.542472368479	-0.0998194113375	XY	0
-0.413780978322	0.0795377187431	XY	0
-0.48026741147	-0.01925886124375	XY	0
-0.5463904947045	-0.0986389711495	XY	0
-0.598972296715	-0.215891283751	XY	0
-0.49096942544	-0.01342489272355	XY	0
-0.493201738596	-0.0338092714548	XY	0
-0.04919891431925	-3.19408750534	XX	0
-0.4418413847685	0.0078893072903	XY	0
-0.501978522539	-0.0348299786448	XY	0
-0.0508868992329	-2.94883966446	XX	0
-0.5168892800805	-0.065141041577	XY	0
-0.511231905222	-0.034379889071	XY	0
-0.5722988158465	-0.125582140684	XY	0
-0.5530335068705	-0.1129601344465	XY	0
-0.512210464478	-0.060074624419	XY	0
-0.0494499765337	-2.9307820797	XX	0
-0.553604876995	-0.1025849625465	XY	0
-0.570364034176	-0.102905225754	XY	0
-0.542516028881	-0.072683715075	XY	0
-0.542864120007	-0.147282880545	XY	0
-0.4525673151015	0.03630449315535	XY	0
-0.4926578313115	-0.0307599425316	XY	0
-0.566028422117	-0.134845477343	XY	0
-0.124814890325	-2.95004701614	XX	0
-0.598009979725	-0.199342851341	XY	0
-0.522784537077	-0.051850166917	XY	0
-0.0116278734058	-3.46539270878	XX	0
-0.528857505322	-0.100000154972	XY	0
-0.575990056992	-0.134410899878	XY	0
-0.4784335702655	-0.0127549663186	XY	0
-0.577962344885	-0.1748076274995	XY	0
-0.4641052395105	-0.04049489349125	XY	0
-0.585841214657	-0.168296512961	XY	0
-0.50104880929	-0.03177498728035	XY	0
-0.0142813799903	-3.305222153665	XX	0
-0.0178841110319	-3.18314981461	XX	0
-0.044167432934	-3.14396333694	XX	0
-0.032599972561	-3.06187582016	XX	0
-0.4752303123475	-0.01569912284615	XY	0
-0.5485118687155	-0.096730810404	XY	0
-0.563355898857	-0.1352698400615	XY	0
-0.5669241160155	-0.104255956411	XY	0
-0.519420659542	-0.071123157442	XY	0
-0.505114993453	-0.0474930375814	XY	0
-0.549046701193	-0.117529761791	XY	0
-0.576342827082	-0.129801166058	XY	0
-0.461405342817	-0.0051123768091	XY	0
-0.0634490400553	-3.11950564384	XX	0
-0.03156153485175	-3.39039802551	XX	0
-0.44199526906	0.0741723228246	XY	0
-0.5529937207695	-0.109928411245	XY	0
-0.4993602097035	-0.00859525687995	XY	0
-0.5656182676555	-0.088952158391	XY	0
-0.5674753397705	-0.122479197383	XY	0
-0.513091272116	-0.05073175653825	XY	0
-0.52802092433	-0.097099077702	XY	0
-0.521632617712	-0.0722123503685	XY	0
-0.00420395750552	-3.14706194401	XX	0
-0.530795222521	-0.0575336150825	XY	0
-0.494109323621	-0.034981828928	XY	0
-0.551684936881	-0.0788962438705	XY	0
-0.4548956215385	-0.00533047020439999	XY	0
-0.5667948782445	-0.102501687407	XY	0
-0.421759968996	0.050750509032514	XY	0
-0.54766369462	-0.087623801827	XY	0
-0.5277431219815	-0.082769063115	XY	0
-0.477192482352	0.000898021459600003	XY	0
-0.4899755626915	-0.02681146264075	XY	0
-0.0703114941716	-3.138579010965	XX	0
-0.35243678689	0.203521567583	XY	0
-0.4951864242555	-0.054376092553	XY	0
-0.09204483777285	-3.21134305	XX	0
-0.5816062897445	-0.121335026622	XY	0
-0.5669821858405	-0.104809266329	XY	0
-0.5167605787515	-0.10836751461	XY	0
-0.5321593046185	-0.090032015741	XY	0
-0.534971392155	-0.0372534252703	XY	0
-0.531349039078	-0.069711637497	XY	0
-0.616285181046	-0.1845264256	XY	0
-0.539068973064	-0.0386442214251	XY	0
-0.0584670528769	-3.53684282303	XX	0
-0.474356478453	0.0087052837014	XY	0
-0.07363536581395	-3.24868416786	XX	0
-0.524879103899	-0.072394550592	XY	0
-0.5664680808785	-0.144320470095	XY	0
-0.6041237473485	-0.163085912168	XY	0
-0.458964651823	0.0688302677125	XY	0
-0.465085840225	-0.00495613068344999	XY	0
-0.551002806425	-0.123514932394	XY	0
-0.534832930565	-0.089836072922	XY	0
-0.0195467276499	-3.06641316414	XX	0
-0.551306939125	-0.102169957757	XY	0
-0.0454825721681	-2.93992614746	XX	0
-0.02390760555865	-2.99694991112	XX	0
-0.0845753699541	-3.06115913391	XX	0
-0.472560739517	-0.03315516263245	XY	0
-0.539621388912	-0.084454742074	XY	0
-0.0612269565463	-3.163258075715	XX	0
-0.536800003052	-0.098021027446	XY	0
-0.570872014761	-0.137393352389	XY	0
-0.547408765554	-0.114479084313	XY	0
-0.516678696871	-0.093218971789	XY	0
-0.03388858400285	-3.27852022648	XX	0
-0.540133228898	-0.123522308469	XY	0
-0.44297850728	0.02769886255265	XY	0
-0.545381641388	-0.090573740005	XY	0
-0.547129487991	-0.113117386401	XY	0
-0.568013226986	-0.106670257449	XY	0
-0.528838521242	-0.053878743947	XY	0
-0.628114974499	-0.2152759552	XY	0
-0.489530718327	-0.0228676766157	XY	0
-0.530423080921	-0.069287528098	XY	0
-0.4995701670645	-0.034210075438	XY	0
-0.4658561110495	0.0293898686767	XY	0
-0.5537888318305	-0.1218475967645	XY	0
-0.491112461686	-0.068299841881	XY	0
-0.596776342392	-0.1172582551835	XY	0
-0.600425219536	-0.216482710838	XY	0
-0.586383229494	-0.224333029985	XY	0
-0.415147906542	0.0616386283189	XY	0
-0.5953603446485	-0.155044604838	XY	0
-0.53543612957	-0.044524204731	XY	0
-0.526376968622	-0.062932346761	XY	0
-0.473422458768	0.0012041788548	XY	0
-0.559392666817	-0.1047962278125	XY	0
-0.499212777615	-0.0417255878448	XY	0
-0.5614953547715	-0.153164443374	XY	0
-0.06554028391835	-3.41408884525	XX	0
-0.0366836767644	-3.16557884216	XX	0
-0.6091140568255	-0.220060062408	XY	0
-0.437958842516	0.05237896526232	XY	0
-0.486695444584	-0.03673786744475	XY	0
-0.511968708038	-0.0495823964477	XY	0
-0.4528412878515	0.0240124214441	XY	0
-0.560136801004	-0.082361166179	XY	0
-0.039803314954	-2.89066565037	XX	0
-0.5236174970865	-0.094432574511	XY	0
-0.465647345781	-0.0344501852989	XY	0
-0.549359714985	-0.125073489547	XY	0
-0.0323453620076	-3.292256236075	XX	0
-0.0370853766799	-3.27346801758	XX	0
-0.482115960121	-0.00781025066969999	XY	0
-0.551385244727	-0.152702507377	XY	0
-0.502549475431	-0.051667009294	XY	0
-0.622924602032	-0.1761618003245	XY	0
-0.0776438042521	-2.86032962799	XX	0
-0.4906165212395	-0.04728319570425	XY	0
-0.485317891836	0.00212703943250001	XY	0
-0.508194229007	-0.05596871376	XY	0
-0.521061068773	-0.128619801998	XY	0
-0.470069026947	0.00770266652105001	XY	0
-0.5204184263945	-0.088995945454	XY	0
-0.0466840658337	-3.09051549435	XX	0
-0.514546281099	-0.0633748777215	XY	0
-0.532440280914	-0.063525770605	XY	0
-0.573188340664	-0.106691730022	XY	0
-0.534310644865	-0.080130961537	XY	0
-0.571224457026	-0.149552282691	XY	0
-0.0178033187985	-3.16690862179	XX	0
-0.1071571074425	-3.09434115887	XX	0
-0.49285030961	-0.05100954026	XY	0
-0.515728002787	-0.100873079896	XY	0
-0.071866016835	-2.90029120445	XX	0
-0.527962511778	-0.095445838571	XY	0
-0.0670501254499	-3.205940008165	XX	0
-0.5734214246275	-0.181106355786	XY	0
-0.575405216217	-0.142800849676	XY	0
-0.591826951504	-0.171099019051	XY	0
-0.528480058908	-0.058562350273	XY	0
-0.548749989271	-0.097043943405	XY	0
-0.5638544768095	-0.134638991952	XY	0
-0.492306119204	-0.0314055278897	XY	0
-0.085519336164	-2.99578332901	XX	0
-0.460790908337	0.0619328578003	XY	0
-0.552595889568	-0.104809936881	XY	0
-0.5571955949065	-0.143293645978	XY	0
-0.510300403833	-0.0478858657181	XY	0
-0.508567994833	-0.050247941911	XY	0
-0.4703933656215	0.00473465695975001	XY	0
-0.5814572930335	-0.174599406123	XY	0
-0.541418364644	-0.1140084162355	XY	0
-0.02989450469615	-3.06425023079	XX	0
-0.4690203279255	0.0095620296896	XY	0
-0.467326229811	0.00200943015515	XY	0
-0.592431625724	-0.1463814944025	XY	0
-0.502489334345	-0.034175772965	XY	0
-0.513082242012	-0.054271538556	XY	0
-0.483676081896	-0.0185201138258	XY	0
-0.511217674613	-0.069477145374	XY	0
-0.5701808691025	-0.1336987137795	XY	0
-0.5065425395965	-0.079242002964	XY	0
-0.05014252848925	-3.08220148087	XX	0
-0.564483380318	-0.0838590309025	XY	0
-0.4966480940585	-0.068245981634	XY	0
-0.05252594128255	-3.132892251015	XX	0
-0.500948107243	-0.01052455306055	XY	0
-0.552536016703	-0.1133943095805	XY	0
-0.5920353144405	-0.136292253435	XY	0
-0.508164829016	-0.0360244482756	XY	0
-0.4311818093065	0.071709959954	XY	0
-0.06027203053235	-3.02463150024	XX	0
-0.465946084261	0.0035155855119	XY	0
-0.0317269600928	-3.139081120495	XX	0
-0.464236176014	0.0169619873166	XY	0
-0.4570362478495	0.0090166322887	XY	0
-0.594793996215	-0.162409943342	XY	0
-0.53899974227	-0.0751330189405	XY	0
-0.4920627981425	-0.0179287388921	XY	0
-0.468136763573	-0.0137900903821	XY	0
-0.037795279175	-3.36199736595	XX	0
-0.534891283512	-0.082623031735	XY	0
-0.562741240859	-0.159008604288	XY	0
-0.522083601356	-0.0143196627498	XY	0
-0.0372467599809	-3.23319721222	XX	0
-0.6001520216465	-0.206071209908	XY	0
-0.508604800701	-0.05177846998	XY	0
-0.539739465714	-0.143462669849	XY	0
-0.4732859939335	0.00426825061445001	XY	0
-0.493442869186	-0.0592936620115	XY	0
-0.507113939524	-0.050870013237	XY	0
-0.489657616615	-0.0224426433444	XY	0
-0.03371459431945	-3.33772802353	XX	0
-0.56608941257	-0.097578023374	XY	0
-0.446858248115	0.05563798332587	XY	0
-0.0114456680603	-3.313488721845	XX	0
-0.4841374665495	0.0155591994524	XY	0
-0.529808080196	-0.090567727387	XY	0
-0.5008643180135	-0.057611626387	XY	0
-0.50825098753	-0.0443205803633	XY	0
-0.5073137789965	-0.063301113248	XY	0
-0.5260573089125	-0.145896089077	XY	0
-0.560675626993	-0.155397829413	XY	0
-0.597205644846	-0.207876038551	XY	0
-0.536099410057	-0.078390908241	XY	0
-0.507691240311	-0.0394403383136	XY	0
-0.5554466605185	-0.071580630541	XY	0
-0.4905792087315	-0.03561090007425	XY	0
-0.4591555655005	0.0027542591095	XY	0
-0.550190544128	-0.083758313954	XY	0
-0.5148588180545	-0.063380089402	XY	0
-0.615902489424	-0.238728043437	XY	0
-0.00930358283222	-3.31650006771	XX	0
-0.318839228153	-0.139394801855	XY	0
-0.5672804921865	-0.1388491138815	XY	0
-0.0495425276458	-3.22189807892	XX	0
-0.566609418392	-0.094976295531	XY	0
-0.503517499566	-0.054971688241	XY	0
-0.500326728821	-0.0572342656555	XY	0
-0.05420220084485	-3.28657734394	XX	0
-0.529260805249	-0.072952759266	XY	0
-0.443376666307	0.04589961534366	XY	0
-0.5295591711995	-0.0297707363963	XY	0
-0.474186724424	0.0012492269278	XY	0
-0.0644753985107	-2.8789768219	XX	0
-0.01596414949745	-3.224153876305	XX	0
-0.596352434158	-0.171341997385	XY	0
-0.495002424717	-0.01060350127515	XY	0
-0.552344328165	-0.075342272222	XY	0
-0.483407250047	-0.00425672978159999	XY	0
-0.5297298491	-0.0957846686245	XY	0
-0.474445319176	0.0374144317582	XY	0
-0.027070726268	-3.08952021599	XX	0
-0.053264670074	-3.21787285805	XX	0
-0.503506577015	-0.0243728578091	XY	0
-0.569883769751	-0.143605259061	XY	0
-0.5188485145565	-0.076857921481	XY	0
-0.47947049737	0.0340870629996	XY	0
-0.565653896332	-0.107884180546	XY	0
-0.485298699141	-0.0311687856913	XY	0
-0.589193707705	-0.1804966151715	XY	0
-0.567764541507	-0.159005177021	XY	0
-0.528378820419	-0.086248812079	XY	0
-0.435699260235	0.0703440058976	XY	0
-0.5528133422135	-0.092554834485	XY	0
-0.0535645466298	-3.22320175171	XX	0
-0.5112606048585	-0.067019884288	XY	0
-0.458654469252	0.0295581549406	XY	0
-0.50017747879	-0.04548216685655	XY	0
-0.540845012665	-0.097610463202	XY	0
-0.494497260451	-0.0146764785051	XY	0
-0.487608408928	-0.0175438120961	XY	0
-0.468722900748	0.03677133768795	XY	0
-0.543077877164	-0.136466448009	XY	0
-0.0539076849818	-3.12058210373	XX	0
-0.024855857715	-2.97053146362	XX	0
-0.496985754371	-0.0268634453416	XY	0
-0.0686000622809	-3.10063099861	XX	0
-0.565447872877	-0.131943029165	XY	0
-0.5450129568575	-0.145010073483	XY	0
-0.5433495253325	-0.100088995695	XY	0
-0.549527561665	-0.124123227596	XY	0
-0.424544578791	0.0652528854087	XY	0
-0.505880689621	-0.0192783594131	XY	0
-0.5844084978105	-0.174030777812	XY	0
-0.490493661165	-0.00986154079434999	XY	0
-0.0789009593427	-2.95496940613	XX	0
-0.6046449899675	-0.171842646599	XY	0
-0.552659040689	-0.092718732357	XY	0
-0.5750721007585	-0.134835836291	XY	0
-0.110065989196	-2.976744890215	XX	0
-0.4823210150005	0.00358920656145	XY	0
-0.4521454781295	0.0288698926568	XY	0
-0.493323808908	-0.0222203180194	XY	0
-0.507319545746	-0.0019468784332	XY	0
-0.516398003697	-0.1035854414105	XY	0
-0.492150372267	-0.02921608537435	XY	0
-0.0123254405335	-3.2606306076	XX	0
-0.497735983133	-0.057928432524	XY	0
-0.565068936348	-0.136304315925	XY	0
-0.0384811535478	-3.29567849636	XX	0
-0.499527609348	-0.0429292663932	XY	0
-0.052749844268	-3.4831867218	XX	0
-0.490454933047	-0.0170162066817	XY	0
-0.491506701708	-0.0243155926466	XY	0
-0.495260155201	-0.0321117013693	XY	0
-0.5255568385125	-0.052851033211	XY	0
-0.512402272224	-0.062811930478	XY	0
-0.0272775236517	-3.40197896957	XX	0
-0.494748494029	0.006720802933	XY	0
-0.575132405758	-0.135597926378	XY	0
-0.501714831591	-0.0216600008309	XY	0
-0.008547094650565	-3.174946427345	XX	0
-0.03762906976045	-3.60601735115	XX	0
-0.5197206646205	-0.0488589413464	XY	0
-0.6116552114485	-0.1578655064105	XY	0
-0.0248239263892	-3.11349320412	XX	0
-0.5177445173265	-0.051324494928	XY	0
-0.505701935291	-0.0428465500474	XY	0
-0.548618069291	-0.082967621088	XY	0
-0.449649965763	-0.0104754947126	XY	0
-0.512942320108	-0.04301060065625	XY	0
-0.558172053099	-0.1330812618135	XY	0
-0.434969371557	0.0509535002172925	XY	0
-0.515091514587	-0.063867327571	XY	0
-0.478890842199	-0.0519283831115	XY	0
-0.467013245821	0.07648021653295	XY	0
-0.538984289765	-0.090697553754	XY	0
-0.509667313099	-0.058327247202	XY	0
-0.546710199118	-0.135981467366	XY	0
-0.526902860403	-0.1131843969225	XY	0
-0.506726464629	-0.0383532911539	XY	0
-0.482487028837	-0.03987741544845	XY	0
-0.0264787543565	-3.1316883564	XX	0
-0.443550696969	0.02061793226745	XY	0
-0.520714914799	-0.0788120895625	XY	0
-0.0778220891953	-3.009387016295	XX	0
-0.5227306395765	-0.085042071342	XY	0
-0.5998946487905	-0.133439023793	XY	0
-0.5203902333975	-0.072245207429	XY	0
-0.525283432007	-0.0420121818781	XY	0
-0.601840293407	-0.170054164529	XY	0
-0.0473984405398	-3.4894156456	XX	0
-0.5865173846485	-0.179775592685	XY	0
-0.4544405937195	0.497967660427	XYY	1
-0.05197558179495	-2.87657225132	XX	0
-0.0223088618368	-2.64088225365	XX	0
-0.0557398572564	-3.42964720726	XX	0
-0.531809008121	-0.094661933184	XY	0
-0.547284251451	-0.0955745995045	XY	0
-0.477313494682	0.0121970858425	XY	0
-0.461381590366	0.00851064100865	XY	0
-0.445991432667	0.05215333490632	XY	0
-0.457360571623	0.03277919739485	XY	0
-0.4070818930865	0.06256336411465	XY	0
-0.445482304692	0.0493307429249395	XY	0
-0.5069697558875	-0.030623075366	XY	0
-0.514244189858	-0.0693325184285	XY	0
-0.449150836468	0.0240343093872	XY	0
-0.42553486526	0.05528085324913	XY	0
-0.4942055553195	-0.01283719837665	XY	0
-0.4624958097935	0.0180641666055	XY	0
-0.583316361904	-0.155339133739	XY	0
-0.0396341793239	-3.13515639305	XX	0
-0.467841243744	-0.0410851880908	XY	0
-0.4910990357395	-0.0283361792564	XY	0
-0.549097067118	-0.134628233314	XY	0
-0.574769443274	-0.089796003699	XY	0
-0.515008828044	-0.071590077877	XY	0
-0.485228604078	-0.011059102416	XY	0
-0.522588169575	-0.092749726772	XY	0
-0.472259184718	-0.0159222453833	XY	0
-0.414781337976	0.0852159254253	XY	0
-0.5340829849245	-0.0507755808535	XY	0
-0.47180647254	0.00319309085610001	XY	0
-0.08809449523685	-3.14245486259	XX	0
-0.049305640161	-3.17700302601	XX	0
-0.544203227758	-0.098386567831	XY	0
-0.0249329339713	-3.197803974155	XX	0
-0.576269245148	-0.119080018997	XY	0
-0.5460782706735	-0.116727408767	XY	0
-0.575138127804	-0.16857534349	XY	0
-0.06679287552835	-3.35904359818	XX	0
-0.572628593445	-0.1338382259015	XY	0
-0.463795027137	-0.0259236514568	XY	0
-0.0294955018908	-3.15663218498	XX	0
-0.4962078988555	0.000576543808000006	XY	0
-0.4520496189595	0.03769982811065	XY	0
-0.532155311108	-0.0832827433945	XY	0
0.02851516846565	-3.50331878662	XX	0
-0.529354190826	-0.076148343086	XY	0
-0.43183683455	0.0625832809135	XY	0
-0.02808980084955	-3.11607789993	XX	0
-0.578752434254	-0.149759483337	XY	0
-0.0508620478213	-3.01198673248	XX	0
-0.50179002285	0.0302060946822	XY	0
-0.570694571733	-0.1424201995135	XY	0
-0.419851905107	0.0809908669442	XY	0
-0.576347357035	-0.1269140139225	XY	0
-0.572973495722	-0.1472422078255	XY	0
-0.493993318081	-0.0039275892079	XY	0
-0.51935223341	-0.094543103874	XY	0
-0.51029766202	-0.03458084613085	XY	0
-0.510342276096	-0.0466465808451	XY	0
-0.551459750533	-0.088678640127	XY	0
-0.56897700429	-0.107741844654	XY	0
-0.476750320196	-0.00409726686775	XY	0
-0.4612074404955	0.0117493189871	XY	0
-0.504898017645	-0.061669033766	XY	0
-0.577071449161	-0.134649154544	XY	0
-0.490655755997	-0.0276580497622	XY	0
-0.507395273447	-0.0223240226507	XY	0
-0.588535910845	-0.13932364881	XY	0
-0.549893116951	-0.1211728051305	XY	0
-0.534242576361	-0.076833580434	XY	0
-0.48571511209	-0.0881213217975	XY	0
-0.5136174470185	-0.059046943486	XY	0
-0.493314883113	-0.03757660537955	XY	0
-0.555250114202	-0.101529490948	XY	0
-0.527826017141	-0.0652977123855	XY	0
-0.5206146001815	-0.10981580317	XY	0
-0.408515757322	0.08258581273255	XY	0
-0.494398987293	-0.00752773210409999	XY	0
-0.5049310982225	-0.0407749906182	XY	0
-0.543223148584	-0.0827013224365	XY	0
-0.559984093904	-0.1071649611	XY	0
-0.48619568944	-0.04310131520035	XY	0
-0.5935659468175	-0.1942265078425	XY	0
-0.0237196907401	-3.161019325255	XX	0
-0.524133509398	-0.069178239256	XY	0
-0.5439458101985	-0.083647739887	XY	0
-0.0486342571676	-3.38973927498	XX	0
-0.570956861973	-0.104959574342	XY	0
-0.559372460842	-0.095356342196	XY	0
-0.49577165246	-0.0409646525979	XY	0
-0.5818582683805	-0.1308124557135	XY	0
-0.5480893015865	-0.127666857839	XY	0
-0.456538027525	0.0136593610048	XY	0
-0.531519061327	-0.0734175041315	XY	0
-0.517916595936	-0.0568795472385	XY	0
-0.02901487983765	-3.38328075409	XX	0
-0.0318102519959	-3.291543126105	XX	0
-0.517922705412	-0.078178030252	XY	0
-0.47620356679	0.0120305486023	XY	0
-0.0883384309709	-3.08169388771	XX	0
-0.5465652704235	-0.089851048589	XY	0
-0.4611816465855	-0.00133347585799998	XY	0
-0.489417469501	-0.056691524386	XY	0
-0.566866821051	-0.175851789117	XY	0
-0.570321983099	-0.167752501369	XY	0
-0.480461722612	-0.01941298395395	XY	0
-0.502694404125	-0.0502225466075	XY	0
-0.0990707911551	-2.91637969017	XX	0
-0.570198214054	-0.092610549927	XY	0
-0.496075963974	-0.0445958271623	XY	0
-0.499766176939	-0.08558858633	XY	0
-0.501157259941	0.0136232033372	XY	0
-0.509632921219	-0.050795045495	XY	0
-0.5531348496675	-0.1086742699145	XY	0
-0.557741290331	-0.112677362561	XY	0
-0.62034509182	-0.202688586712	XY	0
-0.465090042353	0.0219598256052	XY	0
-0.577229252458	-0.175430175662	XY	0
-0.517673885822	-0.07740842998	XY	0
-0.547738051414	-0.095225763321	XY	0
-0.5729460775855	-0.1439277499915	XY	0
-0.466096377373	0.04249937664717	XY	0
-0.495571410656	-0.0422873839736	XY	0
-0.0523065291345	-3.090010762215	XX	0
-0.558143770695	-0.1036030098795	XY	0
-0.546682780981	-0.109292809665	XY	0
-0.484477674961	-0.0176327571273	XY	0
-0.560695147514	-0.155959059298	XY	0
-0.603343373537	-0.21773327589	XY	0
-0.5090321064	-0.109276679158	XY	0
-0.532416856289	-0.148164269328	XY	0
-0.5299894869325	-0.0616264835	XY	0
-0.02476242557165	-3.50342416763	XX	0
-0.564444339275	-0.139527854323	XY	0
-0.53210542202	-0.053840947151	XY	0
-0.0580455213785	-3.20702409744	XX	0
-0.515753811598	-0.0446447625756	XY	0
-0.4717089891435	-0.0227999359369	XY	0
-0.4654227852825	0.0019724473357	XY	0
-0.481108552217	0.04744095164351	XY	0
-0.0760277956724	-3.00156772137	XX	0
-0.563811129332	-0.121089999378	XY	0
-0.4974358588455	-0.0405616357923	XY	0
-0.0755087696016	-2.959610819815	XX	0
-0.572956299782	-0.162566286325	XY	0
-0.0364746004343	-3.05499196053	XX	0
-0.0641285255551	-3.04343605042	XX	0
-0.09152917936445	-3.347425937655	XX	0
-0.469190916419	0.0252693288028	XY	0
-0.0690049268305	-3.105637431145	XX	0
-0.5822612404825	-0.195728611946	XY	0
-0.528571045399	-0.051634029299	XY	0
-0.52131267488	-0.051243175566	XY	0
-0.4321515619755	0.057193120429295	XY	0
-0.4592493832115	-0.00064304172995	XY	0
-0.489087587595	-0.03608636260035	XY	0
-0.519819205999	-0.135590580106	XY	0
-0.582406884432	-0.1692111611365	XY	0
-0.0309955691919	-2.928774714465	XX	0
-0.508345937729	-0.073716793954	XY	0
-0.553440725803	-0.118071731925	XY	0
-0.525924032927	-0.0089951239526	XY	0
-0.480308151245	-0.0092898726463	XY	0
-0.545624679327	-0.123884004354	XY	0
-0.552924609184	-0.095249530673	XY	0
-0.503585791588	-0.054205869138	XY	0
-0.5697290062905	-0.1049467593435	XY	0
-0.50763181448	-0.05670562461	XY	0
-0.0783566087484	-3.057918071745	XX	0
-0.5813730716705	-0.161719572544	XY	0
-0.557111120224	-0.145066258311	XY	0
-0.461907064915	0.0250472921878	XY	0
-0.471252328157	-0.0076398856938	XY	0
-0.526958799362	-0.0770839348435	XY	0
-0.496127343178	-0.00533136427399999	XY	0
-0.503122410178	-0.068111118674	XY	0
-0.50173971653	-0.005652089417	XY	0
-0.56570032835	-0.141879361868	XY	0
-0.50328836441	-0.00272334814069999	XY	0
-0.495762503147	-0.0425177186728	XY	0
-0.550415551662	-0.106585335732	XY	0
-0.544143682718	-0.1150587841865	XY	0
-0.541254079342	-0.064573404193	XY	0
-0.441724663973	0.0300756704062	XY	0
-0.464853054285	0.0172460518777	XY	0
-0.556965342164	-0.10605096519	XY	0
-0.611817395687	-0.170930635929	XY	0
-0.570273792744	-0.174609643221	XY	0
-0.49533752203	-0.065565434098	XY	0
-0.551788306236	-0.0895463496445	XY	0
-0.430965191126	0.0735119909048	XY	0
-0.5021039009095	-0.0334771245718	XY	0
-0.5105336517095	-0.054947596788	XY	0
-0.519914215803	-0.0585999011995	XY	0
-0.536697810888	-0.1020918533205	XY	0
-0.504759824276	-0.0525298945605	XY	0
-0.5278614521025	-0.089794200659	XY	0
-0.503111666441	-0.076935854554	XY	0
-0.4587909191845	-0.01191149540245	XY	0
-0.491947597265	-0.0220584094524	XY	0
-0.5627382904295	-0.108032819629	XY	0
-0.461887395382	-0.0016500584781	XY	0
-0.524367040396	-0.080423948169	XY	0
-0.562684303522	-0.150001269579	XY	0
-0.4725961446765	-0.0382194489241	XY	0
-0.467963850498	0.0131870537996	XY	0
-0.537394216657	-0.0529703728855	XY	0
-0.01783239562065	-3.39142024517	XX	0
-0.0261674700305	-3.475299596785	XX	0
-0.42021689415	0.0489470820874	XY	0
-0.595226711035	-0.212274444103	XY	0
-0.583192011714	-0.204867076874	XY	0
-0.48859680295	0.0123915851116	XY	0
-0.575546523929	-0.157429811358	XY	0
-0.500973543525	-0.0147560730577	XY	0
-0.591832017899	-0.128661391139	XY	0
-0.572612351179	-0.175029706955	XY	0
-0.529175525904	-0.082365494967	XY	0
-0.525844684243	-0.056033995748	XY	0
-0.400010472536	0.0760218717158	XY	0
-0.503784066439	-0.0484675884247	XY	0
-0.0646065995097	-3.11969876289	XX	0
-0.511971449852	-0.042627838254	XY	0
-0.0812046229839	-2.943007707595	XX	0
-0.509294635057	-0.0472716063261	XY	0
-0.4644397258755	0.00735439285635001	XY	0
-0.0197955593467	-3.27818739414	XX	0
-0.0677673146129	-3.17124271393	XX	0
-0.475123679638	-0.0188893571496	XY	0
-0.473517692089	0.0058150134981	XY	0
-0.4762791752815	0.00158993639050001	XY	0
-0.583336210251	-0.158988189697	XY	0
-0.09535582363605	-2.95523715019	XX	0
-0.562861835957	-0.132448908687	XY	0
-0.508904701471	0.0028228119016	XY	0
-0.55851624012	-0.115009006858	XY	0
-0.5437153935435	-0.105376985669	XY	0
-0.45324151814	0.0239080518484	XY	0
-0.597554928064	-0.180256766081	XY	0
-0.475253841281	-0.0126295953989	XY	0
-0.556167757511	-0.133531485498	XY	0
-0.0223389919847	-3.10998022556	XX	0
-0.03471119888125	-3.177371263505	XX	0
-0.5447442144155	-0.126996201277	XY	0
-0.424049323797	0.04598712322768	XY	0
-0.581338083744	-0.179813918471	XY	0
-0.5397328346965	-0.078148049116	XY	0
-0.5369285702705	-0.068751831353	XY	0
-0.510642877221	-0.059465841204	XY	0
-0.0518312640488	-3.06975138187	XX	0
-0.445829233527	0.057839284837245	XY	0
-0.0432030819356	-3.0952630043	XX	0
-0.487590289116	-0.01056324020025	XY	0
-0.468346989155	-0.0101048711687	XY	0
-0.533799594641	-0.0852223977445	XY	0
-0.5287751019	-0.055101123452	XY	0
-0.4947142362595	-0.04748818725345	XY	0
-0.44507098794	0.011214389652	XY	0
-0.498855924606	-0.0443281948566	XY	0
-0.5633373022075	-0.1567879214885	XY	0
-0.6082924366	-0.1786908477545	XY	0
-0.559931343794	-0.135345366597	XY	0
-0.505368089676	-0.07850728631	XY	0
-0.6106517970565	-0.159117993712	XY	0
-0.522318220139	-0.069707394391	XY	0
-0.525971418619	-0.090214726329	XY	0
-0.490040129423	0.0041888404638	XY	0
-0.589704489708	-0.161375199258	XY	0
-0.0868404507637	-3.059024453165	XX	0
-0.5624567329885	-0.15085658133	XY	0
-0.0117263533175	-3.26459264755	XX	0
-0.06037532538175	-3.13312268257	XX	0
-0.5036901146175	-0.063546326756	XY	0
-0.4330364078285	0.0566691795364	XY	0
-0.603958135843	-0.167140033841	XY	0
-0.417393690348	-0.436103773117	XY	0
-0.59030688405	-0.191054624319	XY	0
-0.4064235001805	0.07040572837	XY	0
-0.556319600344	-0.093667653203	XY	0
-0.547588652372	-0.0774828389285	XY	0
-0.537357023358	-0.075109523535	XY	0
-0.4543399721385	0.0031934875995	XY	0
-0.5311780184505	-0.0401090204716	XY	0
-0.566900467873	-0.163396042585	XY	0
-0.477693861723	-0.0252171203494	XY	0
-0.538572317362	-0.0672339729965	XY	0
-0.09871770814065	-2.93162679672	XX	0
-0.0515367407352	-3.21425390244	XX	0
-0.565154886246	-0.104967039824	XY	0
-0.549057966471	-0.102109667659	XY	0
-0.441137290001	0.0223367486149	XY	0
-0.5423042833805	-0.130325880647	XY	0
-0.5943506866695	-0.212982010841	XY	0
-0.606110131741	-0.1705982878805	XY	0
-0.484738564491	-0.0223974332213	XY	0
-0.0443498697132	-3.32294130325	XX	0
-0.492502039671	-0.051238563657	XY	0
-0.519193089008	-0.067709122598	XY	0
-0.52852653563	-0.065747205913	XY	0
-0.591734087467	-0.173384335637	XY	0
-0.54450558722	-0.127054151893	XY	0
-0.429520791769	0.03611936764795	XY	0
-0.547067707777	-0.141379442811	XY	0
-0.5715603739025	-0.149393510818	XY	0
-0.584530180693	-0.151707288623	XY	0
-0.5003286361695	-0.3280908584595	XY	0
-0.532416141033	-0.06177226156	XY	0
-0.0388994775712	-2.970279812815	XX	0
-0.08204033970835	-3.12884545326	XX	0
-0.4549030423165	0.0142038866878	XY	0
-0.458752280474	0.0100979425013	XY	0
-0.584534561634	-0.193664950132	XY	0
-0.555380529165	-0.122053009272	XY	0
-0.554183548689	-0.100056168437	XY	0
-0.530273711681	-0.09270311594	XY	0
-0.469713589549	-0.0239724487066	XY	0
-0.54319011271	-0.107571479678	XY	0
-0.463281071186	-0.0255094960332	XY	0
-0.5396734684705	-0.098887217045	XY	0
-0.47907551229	-0.00506405234335	XY	0
-0.493198952079	0.000636763125650003	XY	0
-0.499258375168	-0.0119747824967	XY	0
-0.495550042391	-0.061636422575	XY	0
-0.4696727603675	0.03923843353985	XY	0
-0.574197238684	-0.112054821849	XY	0
-0.557467079163	-0.0973967507485	XY	0
-0.467944002151	0.008334993571	XY	0
-0.4354723751545	0.0684126161039	XY	0
-0.481519049406	-0.0203575387597	XY	0
-0.0329745858908	-3.10392403603	XX	0
-0.00703293178230499	-3.35542154312	XX	0
-0.452468892932	0.0389729204588	XY	0
-0.59063077569	-0.176461812854	XY	0
-0.593686303496	-0.182688307762	XY	0
-0.559746956825	-0.100586977601	XY	0
-0.504187589884	-0.067705531418	XY	0
-0.541592603922	-0.105338764191	XY	0
-0.512193536758	-0.0252763673663	XY	0
-0.424839234352	0.04895413848571	XY	0
-0.602034306526	-0.233564850688	XY	0
-0.547220042348	-0.117915165424	XY	0
-0.577835029364	-0.161448833346	XY	0
-0.4816812634465	-0.0298444151878	XY	0
-0.530550545454	-0.119601008296	XY	0
-0.555398321152	-0.1284987673165	XY	0
-0.512828296423	-0.051000137627	XY	0
-0.5034748971465	-0.057460148633	XY	0
-0.484305596352	-0.0287464305758	XY	0
-0.446118211746	0.00780294574795001	XY	0
-0.552053561807	-0.1104014411565	XY	0
-0.4965382277965	-0.0273284956813	XY	0
-0.5263836741445	-0.1061379283665	XY	0
-0.4758003115655	0.0140328139067	XY	0
-0.54236895442	-0.090739120543	XY	0
-0.5882323890925	-0.193066459894	XY	0
-0.4991023749115	-0.0411639630795	XY	0
-0.500681436062	-0.0774117305875	XY	0
-0.5799099862575	-0.142448049784	XY	0
-0.110572628677	-3.24185395241	XX	0
-0.529160833359	-0.01285946816205	XY	0
-0.507136499882	-0.0300508148968	XY	0
-0.506980752945	-0.0458904027939	XY	0
-0.542521333694	-0.082908463478	XY	0
-0.478415182233	0.00296660996975	XY	0
-0.43899089694	0.0684518396854	XY	0
-0.5202916771175	-0.063588102162	XY	0
-0.5039631485935	-0.0375214934349	XY	0
-0.440710014105	0.08500124439595	XY	0
-0.05244452133775	-2.95783042908	XX	0
-0.527250057459	-0.069750134647	XY	0
-0.557941070199	-0.111313533783	XY	0
-0.07447697967295	-3.09090566635	XX	0
-0.4919011503455	-0.0312616236508	XY	0
-0.5420609921215	-0.096733090281	XY	0
-0.48319554925	-0.00614167824385	XY	0
-0.574347963929	-0.111504581571	XY	0
-0.541380292177	-0.059613530338	XY	0
0.008375531528145	-3.07669901848	XX	0
-0.558580523729	-0.0722292408345	XY	0
-0.50075135231	-0.0156749792397	XY	0
-0.416833436489	0.07285802643745	XY	0
-0.5519417583945	-0.097675767541	XY	0
-0.53222284317	-0.0838062286375	XY	0
-0.0242088716477	-3.16668367386	XX	0
-0.493720343709	-0.1179819598795	XY	0
-0.0643450170755	-3.13015007973	XX	0
-0.50778696537	-0.077415761352	XY	0
-0.0479538105428	-3.119690179825	XX	0
-0.49503082633	-0.013129901886	XY	0
-0.513124144077	-0.0897331878545	XY	0
-0.53046477437	-0.091158923507	XY	0
-0.0337731298059	-3.34417581558	XX	0
-0.07119295746085	-2.68853199482	XX	0
-0.4738213032485	0.00355796813965	XY	0
-0.572210407257	-0.1568284675475	XY	0
-0.488791948557	0.0127617523074	XY	0
-0.5622619599105	-0.1055719301105	XY	0
-0.483179396391	-0.094761562347	XY	0
-0.592516860366	-0.1833596721295	XY	0
-0.0387761592865	-3.343261480335	XX	0
-0.562366044521	-0.111646142602	XY	0
0.00154804484919	-3.23747372627	XX	0
-0.56849027276	-0.17868232429	XY	0
-0.521759992838	-0.068250761181	XY	0
-0.01538240956145	-3.09227585793	XX	0
-0.0294451247901	-2.902443766595	XX	0
-0.5090205729005	-0.081377860904	XY	0
-0.508541470766	-0.04253244102	XY	0
-0.5303607344625	-0.097297918797	XY	0
-0.0247786967084	-3.05573105812	XX	0
-0.5428213089705	-0.093601834774	XY	0
-0.506062409282	-0.0483886942267	XY	0
-0.0274010486901	-3.10783982277	XX	0
-0.589595711231	-0.1440660625695	XY	0
-0.4839809298515	-0.0467908576131	XY	0
-0.06842827424405	-3.2306842804	XX	0
-0.0497227553278	-3.09541010857	XX	0
-0.5393204152585	-0.0865865767	XY	0
-0.5480907619	-0.109882977605	XY	0
-0.575367903709	-0.1428571760655	XY	0
-0.472993767262	0.00417101308700001	XY	0
-0.5685564786195	-0.09613609761	XY	0
-0.544701969624	-0.124787208438	XY	0
-0.496166935563	-0.0092279620469	XY	0
-0.481152495742	-0.0323451131582	XY	0
-0.590233451128	-0.203464877605	XY	0
-0.428161597252	0.0614918202162	XY	0
-0.581421023607	-0.1543055146935	XY	0
-0.440436071157	0.03833576077595	XY	0
-0.443150690198	0.051182583509945	XY	0
-0.464980280399	0.000381644070100003	XY	0
-0.5594451785085	-0.125757437944	XY	0
-0.4801805078985	0.0079416885972	XY	0
-0.0594921112061	-3.04014647007	XX	0
-0.5585028886795	-0.061583188176	XY	0
-0.07903842628	-3.0714097023	XX	0
-0.529672151804	-0.0671545535325	XY	0
-0.100593745708	-3.04645061493	XX	0
-0.0677107125521	-2.971083164215	XX	0
-0.426622137427	0.4863454550505	XYY	1
-0.478056794405	0.0123906370252	XY	0
-0.0600340031087	-3.282773017885	XX	0
-0.549922591448	-0.107168120146	XY	0
-0.568735575676	-0.136464138329	XY	0
-0.524858495593	-0.082849857211	XY	0
-0.449746823311	0.0179200928658	XY	0
-0.5152532964945	-0.082196806371	XY	0
-0.02527830004695	-2.877855300905	XX	0
-0.510501986742	-0.0559803403915	XY	0
-0.4768448382615	-0.0507647812365	XY	0
-0.531212693453	-0.063120306283	XY	0
-0.4931699991225	-0.0377188667655	XY	0
-0.4642439693215	-0.084838968515	XY	0
-0.0139064248651	-3.02782130241	XX	0
-0.5017518013715	-0.02521671801805	XY	0
-0.503410971165	-0.0028616085649	XY	0
-0.550326770544	-0.1151341095565	XY	0
-0.494338607788	-0.03364014700055	XY	0
-0.483525803685	0.00773573964835	XY	0
-0.0738907158375	-2.881513237955	XX	0
-0.5768140614035	-0.1212329015135	XY	0
-0.55419357717	-0.089393791556	XY	0
-0.539973920584	-0.076209765673	XY	0
-0.55233514905	-0.13256611377	XY	0
-0.5430021345615	-0.102664467692	XY	0
-0.484870544076	-0.04092293679715	XY	0
-0.4721911162135	0.0199766561389	XY	0
-0.539233720303	-0.084447574615	XY	0
-0.5470722824335	-0.095388200879	XY	0
-0.551511770487	-0.106152829528	XY	0
-0.50691486001	-0.0647942729295	XY	0
-0.53476331234	-0.10487729013	XY	0
-0.576597040892	-0.1439137354495	XY	0
-0.531988358498	-0.088850137591	XY	0
-0.4788148462775	-0.0288254365325	XY	0
-0.071223448962	-0.216058731079	XXY	1
-0.513187339902	-0.072865207493	XY	0
-0.5020823687315	-0.0284872882068	XY	0
-0.590326225758	-0.177965176105	XY	0
-0.536753690243	-0.103404787183	XY	0
-0.4333656340835	0.0385562388226	XY	0
-0.491895473003	-0.092289303243	XY	0
-0.560237830877	-0.12399430275	XY	0
-0.44312620759	0.0378512122668	XY	0
-0.507937884331	-0.0099266141653	XY	0
-0.467850661278	-0.00566486902535	XY	0
-0.603330439329	-0.18647172749	XY	0
-0.5398134201765	-0.089528274536	XY	0
-0.510292744637	-0.052112732828	XY	0
-0.5316907078025	-0.11384743154	XY	0
-0.564730679989	-0.130996671319	XY	0
-0.464685505629	0.0089442629367	XY	0
-0.5279368817805	-0.098335546255	XY	0
-0.0312172109261	-3.11425447464	XX	0
-0.458025059104	0.01640788763765	XY	0
-0.477927273512	-0.00986086651685	XY	0
-0.5355067014695	-0.108635050058	XY	0
-0.5094687998295	-0.069187183678	XY	0
-0.579239732027	-0.136857864261	XY	0
-0.523002183437	-0.0450969681144	XY	0
-0.443391284347	0.04661243939772	XY	0
-0.00791455525905	-3.02253174782	XX	0
-0.521282142401	-0.085833978653	XY	0
-0.562086796761	-0.161871251464	XY	0
-0.5105347543955	-0.078952667117	XY	0
-0.402516549826	0.0804800700396	XY	0
-0.496978795528	0.0125501856208	XY	0
-0.480340844393	-0.02111643999815	XY	0
-0.5547051936385	-0.1492271095515	XY	0
-0.536057001352	-0.115194615722	XY	0
-0.583641833067	-0.171063941717	XY	0
-0.549758023024	-0.117141467333	XY	0
-0.4276394605635	0.03433713661505	XY	0
-0.548075160384	-0.072277855873	XY	0
-0.507814502716	-0.0415299579501	XY	0
-0.5407478421925	-0.0996896222235	XY	0
-0.51720944643	-0.081743229926	XY	0
-0.5273671358825	-0.075354871154	XY	0
-0.0351541601121	-3.240078568455	XX	0
-0.04180100746455	-3.21602106094	XX	0
-0.473911798	0.01629297733305	XY	0
-0.483004099131	-0.00321158468719999	XY	0
-0.443506395817	0.05410025380552	XY	0
-0.519738203287	-0.085710373521	XY	0
-0.0750472694635	-2.90044903755	XX	0
-0.535672193766	-0.085802805424	XY	0
-0.0924468487501	-2.963352918625	XX	0
-0.0710850507021	-3.32254433632	XX	0
-0.0236828885972	-3.22601020336	XX	0
-0.511747843027	-0.052290648967	XY	0
-0.501339322329	-0.06128526926	XY	0
-0.511750644445	-0.0171782232821	XY	0
-0.532497948408	-0.086820137501	XY	0
-0.509486860037	-0.073656079173	XY	0
-0.511026149988	-0.057473023236	XY	0
-0.0340703427792	-3.218101501465	XX	0
-0.531129902601	-0.114085105062	XY	0
-0.597778326273	-0.178268846869	XY	0
-0.5632208645345	-0.144408342242	XY	0
-0.57589546442	-0.141040493548	XY	0
-0.519340953231	-0.050692778826	XY	0
-0.570792576671	-0.097096976638	XY	0
-0.611211812496	-0.210052859783	XY	0
-0.57225934267	-0.171467770636	XY	0
-0.472935175896	-0.0243437930942	XY	0
-0.552170789242	-0.112940248847	XY	0
-0.575196406245	-0.134833288193	XY	0
-0.499531245232	-0.0388778306544	XY	0
-0.5027158916	-0.066882428527	XY	0
-0.4938407301905	-0.0392296507955	XY	0
-0.0329815354198	-3.31659114361	XX	0
-0.4673622310165	-0.0351333364844	XY	0
-0.566019809246	-0.1457767158745	XY	0
-0.536430364847	-0.1057966545225	XY	0
-0.4766972869635	-0.0007176592946	XY	0
-0.5594796448945	-0.1625892117615	XY	0
-0.0418834220618	-2.80585241318	XX	0
-0.5646762013435	-0.140109536052	XY	0
-0.5649471491575	-0.137742576003	XY	0
-0.6020247399805	-0.188763079047	XY	0
-0.469074583054	-0.00139170959595	XY	0
-0.03458163142205	-3.591658353805	XX	0
-0.470548218489	0.0110319659114	XY	0
-0.512041813135	-0.04457667917015	XY	0
-0.584171569347	-0.142149072886	XY	0
-0.0839535444975	-3.15515494347	XX	0
-0.493297374249	-0.0138187602162	XY	0
-0.590181744099	-0.159585472941	XY	0
-0.550241297483	-0.120564487576	XY	0
-0.611719405651	-0.158413362503	XY	0
-0.611006325483	-0.1720730781555	XY	0
-0.439711666107	0.1175902739167	XY	0
-0.504855579138	-0.0401754498482	XY	0
-0.570914214849	-0.112732899189	XY	0
-0.557536518574	-0.126361039281	XY	0
-0.517947977781	-0.0391162231565	XY	0
-0.541502809525	-0.0843390643595	XY	0
-0.564918613434	-0.1388897716995	XY	0
-0.533938771486	-0.138848763704	XY	0
-0.553448385	-0.126166802645	XY	0
-0.0931645333767	-3.08477401733	XX	0
-0.557061320543	-0.112543669343	XY	0
-0.0818507485092	-2.84021162987	XX	0
-0.598084485531	-0.176592421532	XY	0
-0.0347168371081	-3.32240986824	XX	0
-0.494033432007	-0.061290097237	XY	0
-0.02413952723145	-3.16611289978	XX	0
-0.612766927481	-0.196110498905	XY	0
-0.570529168844	-0.131163430214	XY	0
-0.605224585533	-0.1788650348785	XY	0
-0.5815751314165	-0.156752434373	XY	0
-0.5283588528635	-0.04938262030485	XY	0
-0.0920593626797	-3.317997932435	XX	0
-0.508618628979	-0.0348659127951	XY	0
-0.0251949038357	-3.143552422525	XX	0
-0.48307094574	-0.0334747552872	XY	0
-0.0854167826474	-3.15842533112	XX	0
-0.54013351202	-0.10415546298	XY	0
-0.455586200953	0.04080416560173	XY	0
-0.54118309021	-0.101355758309	XY	0
-0.0731538757682	-0.119636900723	XXY	1
[truncated: 23,094 more rows]
