# Supplementary material for: A genome-first study of sex chromosome aneuploidies provides evidence of Y chromosome dosage effects on autism risk
Source: Nat Commun. 2024 Oct 15;15:8897. doi: 10.1038/s41467-024-53211-7 (PMC11480344; doi:10.1038/s41467-024-53211-7)
Supplement: Supplementary file 4 — Source Data [file 41467_2024_53211_MOESM4_ESM.zip › source_data_files/Figure5B_aou_income_source_data.txt]

putative_sex_chromosome_karyotype	fraction	income_bin_1
XX	0.167235941438153	1
XX	0.832764058561847	2
XY	0.198801810781626	1
XY	0.801198189218374	2
XXX	0.495238095238095	1
XXX	0.504761904761905	2
XXY	0.424657534246575	1
XXY	0.575342465753425	2
XYY	0.524390243902439	1
XYY	0.475609756097561	2
