# Supplementary material for: A genome-first study of sex chromosome aneuploidies provides evidence of Y chromosome dosage effects on autism risk
Source: Nat Commun. 2024 Oct 15;15:8897. doi: 10.1038/s41467-024-53211-7 (PMC11480344; doi:10.1038/s41467-024-53211-7)
Supplement: Supplementary file 4 — Source Data [file 41467_2024_53211_MOESM4_ESM.zip › source_data_files/Figure3B_source_data.txt]

comparison	cohort	OR	conf_low_OR	conf_high_OR	Adj_p_value
XXX_XX	spark	1.73847558817797	0.833151025618175	3.62755044134796	0.140592274165007
XXX_XX	ipsych	3.90277264325205	1.86259392310253	8.17764630067363	0.000597611614288624
XXY_XX	spark	4.55770061643757	3.14080925904519	6.61378428163139	4.22975331758934e-15
XXY_XX	ipsych	8.83288880770711	5.59495270065725	13.9446978131117	3.90725576071959e-20
XXY_XXX	spark	2.62166498789108	1.15066340315588	5.97318667638449	0.0280141627972217
XXY_XXX	ipsych	2.26323427345412	0.949823349352441	5.39282318131005	0.0733649425830622
XXX_XX	meta	2.598834678104	1.542637533912	4.37817798131003	0.000597611614288624
XXY_XX	meta	5.93618910117907	4.44824597460247	7.92185082528086	9.79746650245521e-33
XXY_XXX	meta	2.4453615102806	1.34542605430278	4.44453479761148	0.00503092892348217
