# Supplementary material for: A genome-first study of sex chromosome aneuploidies provides evidence of Y chromosome dosage effects on autism risk
Source: Nat Commun. 2024 Oct 15;15:8897. doi: 10.1038/s41467-024-53211-7 (PMC11480344; doi:10.1038/s41467-024-53211-7)
Supplement: Supplementary file 4 — Source Data [file 41467_2024_53211_MOESM4_ESM.zip › source_data_files/FigureS5_vineland_source_data.txt]

sca	vineland_abc_ss_latest
0	78
0	50
0	79
0	68
0	75
0	67
0	64
0	93
0	27
0	89
0	70
0	73
0	89
0	87
0	78
0	70
0	71
0	77
0	79
0	74
0	78
0	74
0	68
0	68
0	111
0	70
0	23
0	92
0	61
0	47
0	74
0	33
0	85
0	76
0	21
0	64
0	89
0	82
0	79
0	43
0	64
0	62
0	69
0	83
0	82
0	23
0	60
0	64
0	76
0	58
0	91
0	88
0	54
0	65
0	56
0	68
0	69
0	72
0	84
0	78
0	100
0	92
0	21
0	27
0	75
0	79
0	73
0	30
0	22
0	68
0	53
0	50
0	79
0	76
0	85
0	83
0	94
0	100
0	82
1	102
0	74
0	67
0	70
0	77
0	55
0	71
0	50
0	75
0	31
0	96
0	82
0	39
0	78
0	89
0	97
0	80
0	75
0	72
0	67
0	67
0	75
0	56
0	78
0	72
0	96
0	80
0	95
0	77
0	23
0	65
0	72
0	49
0	77
0	64
0	71
0	68
0	38
0	50
0	61
0	80
0	66
0	82
0	67
0	80
0	67
0	58
0	85
0	72
0	39
0	67
0	91
0	63
0	77
0	73
0	66
0	21
0	73
0	58
0	71
0	78
0	82
0	28
0	72
0	109
0	25
0	69
0	85
0	60
0	63
0	70
0	83
0	20
0	52
0	90
0	73
0	85
0	98
0	62
0	67
0	77
0	79
0	61
0	41
0	71
0	81
0	26
0	77
0	82
0	79
0	72
0	22
0	79
0	74
0	77
0	70
0	73
0	82
0	34
0	71
0	72
0	74
0	55
0	76
0	60
0	78
0	85
0	54
0	57
0	57
0	86
0	35
0	78
0	83
0	71
0	63
0	57
0	82
0	79
0	65
0	70
0	65
0	94
0	62
0	34
0	67
0	66
0	40
0	61
0	76
0	58
0	79
0	64
0	65
0	81
0	69
0	52
0	67
0	78
0	20
0	72
0	69
0	75
0	73
0	75
0	93
0	73
0	76
0	81
0	58
0	93
0	76
0	63
0	75
0	44
0	61
0	72
0	66
0	20
0	81
0	100
0	57
0	89
0	82
0	60
0	67
0	30
0	75
0	68
0	49
0	57
0	74
0	64
0	57
0	58
0	66
0	71
0	88
0	80
0	70
0	81
0	80
0	81
0	61
0	93
1	84
0	89
0	78
0	74
0	40
0	82
0	60
0	76
0	79
0	54
0	43
0	62
0	76
0	84
0	94
0	84
0	75
0	77
0	73
0	69
0	25
0	111
0	56
0	90
0	70
0	71
0	73
0	72
0	59
0	76
0	72
0	82
0	88
0	52
0	73
0	70
0	78
0	74
0	68
0	63
0	48
0	71
0	61
0	85
0	75
0	73
0	63
0	45
0	79
0	80
0	78
0	62
0	53
0	39
0	71
1	52
0	67
0	76
0	78
0	81
0	22
0	78
0	35
0	87
0	52
0	68
0	65
0	76
0	78
0	81
0	37
0	46
0	60
0	83
0	59
0	74
0	78
0	69
0	35
0	59
0	72
0	78
0	51
0	88
0	24
0	73
0	74
0	74
0	71
0	74
0	76
1	63
0	44
0	65
0	69
0	66
0	76
0	80
0	68
0	67
0	94
0	76
0	83
0	59
0	71
0	41
0	73
0	69
0	75
0	51
0	55
0	78
0	41
0	81
0	59
0	62
0	48
0	87
0	64
0	85
0	75
0	70
0	71
0	79
0	94
0	64
0	65
0	76
0	66
0	82
0	65
0	65
0	69
0	66
0	94
0	52
0	70
0	95
0	74
0	86
0	39
0	92
0	62
0	74
0	73
0	36
0	73
0	83
0	76
0	62
0	72
0	85
0	75
0	77
0	100
0	83
0	69
0	76
0	80
0	74
0	86
0	67
0	70
0	60
0	59
0	87
0	79
0	51
0	73
0	65
0	79
0	72
0	72
0	75
0	34
0	68
0	68
0	52
0	77
0	74
0	81
0	83
0	56
0	49
0	75
0	64
0	39
0	63
0	71
0	60
0	34
0	79
0	78
0	78
0	77
0	38
0	42
0	79
0	85
0	107
0	75
0	82
0	84
0	43
0	72
0	77
0	20
0	79
0	70
1	75
0	77
0	76
0	70
0	64
0	38
0	69
0	45
0	95
0	53
0	69
0	70
0	37
0	45
0	72
0	91
0	80
0	77
0	67
0	21
0	74
0	76
0	65
0	78
0	66
0	95
0	79
0	90
0	74
0	82
0	65
0	46
0	85
0	112
0	90
0	53
0	69
0	68
0	75
0	60
0	96
0	23
0	73
0	81
0	65
0	57
0	66
0	80
0	65
0	40
0	68
0	75
0	60
0	73
0	45
0	75
0	79
0	78
0	38
0	74
0	71
0	22
0	48
0	62
0	57
0	77
0	70
0	64
0	75
0	70
0	84
0	78
0	71
0	53
0	39
0	77
0	89
0	79
0	63
0	81
0	74
0	79
0	65
0	21
0	82
0	74
0	75
0	82
0	66
0	77
0	67
0	77
0	85
0	80
0	20
0	57
0	78
0	68
0	68
0	73
0	89
0	63
0	62
0	53
0	64
0	69
0	61
0	83
0	69
0	62
0	77
0	51
0	79
0	83
0	66
0	91
0	51
0	82
0	61
0	91
0	80
0	80
0	69
0	62
0	71
0	88
0	32
0	70
0	89
0	79
0	67
0	71
0	73
0	68
0	73
0	67
0	94
0	43
0	83
0	63
0	71
0	102
0	75
0	79
0	72
0	52
0	63
0	77
0	74
0	64
0	49
0	85
0	62
0	73
0	82
0	72
0	74
0	69
0	64
0	71
0	71
0	80
0	83
0	45
0	78
0	69
0	79
0	64
0	34
0	68
0	92
0	52
0	63
0	51
0	73
0	68
0	69
0	63
0	82
0	79
0	88
0	73
0	20
0	108
0	58
0	89
1	69
0	74
0	80
0	97
0	74
0	80
0	85
0	87
0	65
0	79
0	63
0	63
0	57
0	84
0	94
0	65
0	101
0	83
0	74
0	72
0	23
0	101
0	71
0	71
0	66
0	70
0	73
0	69
0	70
0	49
0	67
0	81
0	74
0	71
0	55
0	65
0	66
0	78
0	72
0	23
0	59
0	77
0	111
0	31
0	66
0	60
0	65
0	72
0	81
0	83
0	73
0	85
0	53
0	72
0	82
0	67
0	80
0	91
0	56
0	46
0	38
0	23
0	61
0	65
0	77
0	80
0	75
0	68
0	69
0	51
0	78
0	73
0	67
0	59
0	78
0	88
0	50
0	70
0	37
0	66
0	74
0	76
0	76
0	60
0	46
0	100
0	95
0	90
0	52
0	76
0	92
0	40
0	88
0	41
0	68
0	71
0	81
0	81
0	39
0	74
0	65
0	39
0	67
0	61
0	86
0	67
0	82
0	53
0	79
0	55
0	69
0	88
0	77
0	83
0	75
0	45
0	85
0	71
0	104
0	120
0	85
0	102
0	59
0	26
0	76
0	64
0	39
0	23
0	32
0	82
0	78
0	64
0	85
0	77
0	86
0	66
0	49
0	78
0	43
0	50
0	49
0	80
0	85
0	73
0	72
0	69
0	74
0	73
0	76
0	69
0	93
0	76
0	81
0	82
0	74
0	68
0	90
0	83
0	88
0	79
0	69
0	56
0	70
0	62
0	72
0	92
0	77
0	76
0	54
0	76
0	76
0	69
0	78
0	84
0	88
1	69
0	64
0	62
0	69
0	59
0	69
0	38
0	70
0	74
0	20
0	80
0	69
0	78
0	75
0	68
0	42
0	96
0	81
0	96
0	74
0	73
0	87
0	82
0	72
0	58
0	76
0	80
0	65
0	81
0	55
0	77
0	77
0	87
0	76
0	59
0	76
0	65
0	34
0	67
0	82
0	83
0	86
0	89
0	78
0	70
0	79
0	62
0	75
0	71
0	112
0	48
0	79
0	87
0	67
0	20
0	73
0	72
0	88
0	72
0	61
0	47
0	74
0	77
0	88
0	70
0	70
0	55
0	39
0	26
0	62
0	74
0	42
0	81
0	71
0	53
0	59
0	54
0	82
0	91
0	72
0	75
0	74
0	65
0	82
0	40
0	65
0	78
0	82
0	76
0	57
0	63
0	63
0	85
0	70
0	74
0	64
0	88
0	73
0	38
0	45
0	51
0	20
0	77
0	38
0	74
0	88
0	71
0	50
0	88
0	85
0	77
0	67
0	74
0	76
0	89
0	73
0	84
0	87
0	62
0	77
0	79
0	69
0	80
0	36
0	72
0	100
0	77
0	53
0	69
0	73
1	83
0	68
0	60
0	62
0	84
0	73
0	72
0	28
0	83
0	85
0	61
0	82
0	66
0	74
0	52
0	107
0	53
0	54
0	87
0	78
0	23
0	85
0	68
0	52
0	71
0	84
0	83
0	109
0	78
0	99
0	65
0	74
0	84
0	84
0	93
0	25
0	74
0	104
0	61
0	69
0	54
0	71
0	44
0	82
0	71
0	65
0	71
0	59
0	76
0	38
0	77
0	85
0	43
0	68
0	44
0	75
0	84
0	74
0	20
0	75
0	69
0	37
0	88
0	23
0	57
0	89
0	31
0	59
0	79
0	58
0	69
0	71
0	94
0	100
0	74
0	65
0	72
0	74
0	88
0	61
0	81
0	82
0	81
0	38
0	79
0	91
0	78
0	68
1	71
0	87
0	77
0	47
0	91
0	75
0	36
0	62
0	67
0	78
0	75
0	86
0	61
0	77
0	64
0	79
0	87
0	64
0	85
0	67
0	78
0	75
0	53
0	69
0	80
0	75
0	75
0	70
0	63
0	71
0	80
0	77
0	82
0	89
0	66
0	74
0	53
0	83
0	69
0	101
0	79
0	47
0	87
0	90
0	95
0	69
0	79
0	49
0	82
0	76
0	76
0	82
0	90
0	107
0	73
0	73
0	68
0	72
0	56
0	66
0	76
0	83
0	75
0	63
0	69
0	73
0	66
0	84
0	75
0	78
0	71
0	89
0	67
0	77
0	78
0	75
0	73
0	81
0	80
0	75
0	69
0	78
0	58
0	89
0	48
0	76
0	46
0	76
0	67
0	65
0	24
0	50
0	70
0	59
0	88
0	84
0	85
0	68
0	43
0	84
0	83
0	95
0	78
0	85
0	56
0	90
0	101
0	69
0	85
0	123
0	63
0	43
0	87
0	72
0	73
0	64
0	47
0	50
0	74
0	41
0	76
0	62
0	73
0	68
0	80
0	89
0	76
0	76
0	62
0	73
0	74
0	88
0	84
0	27
0	44
0	70
0	78
0	80
0	59
0	61
0	76
0	60
0	65
0	79
0	55
0	48
0	67
0	55
0	57
0	76
0	92
0	63
0	67
0	71
0	77
1	65
0	64
0	41
0	94
0	82
0	49
0	93
0	53
0	60
0	100
0	69
0	82
0	95
0	49
0	63
0	60
0	69
0	67
0	62
0	102
0	63
0	46
0	82
0	89
0	64
0	93
0	27
0	78
0	64
0	56
0	71
0	85
0	77
0	84
0	46
0	64
0	71
0	82
0	80
0	61
0	65
0	44
0	20
0	54
0	83
0	77
0	83
0	40
0	65
0	78
0	58
0	64
0	80
0	75
0	79
0	74
0	75
0	74
0	77
0	86
0	79
0	89
0	73
0	76
0	86
0	90
0	61
0	63
0	74
0	74
0	87
0	20
0	76
0	76
0	104
0	60
0	69
0	95
0	69
0	62
0	68
0	56
0	109
0	74
0	54
0	72
0	62
0	85
0	78
0	62
0	62
0	83
0	83
0	71
0	99
0	59
0	81
0	67
0	79
0	67
1	68
0	72
0	78
0	75
0	20
0	58
0	75
0	81
0	74
0	79
0	74
0	59
0	88
0	76
0	57
0	72
0	83
0	61
0	77
0	72
0	75
0	81
0	65
0	82
0	77
0	83
0	50
0	34
0	85
0	71
0	63
0	22
0	62
0	68
0	41
0	70
0	83
0	80
0	76
0	85
0	30
0	82
0	81
0	84
0	81
0	74
0	58
0	86
0	97
0	69
0	86
0	65
0	60
0	89
0	64
0	82
0	77
0	61
0	82
0	70
0	39
0	60
0	72
0	68
0	65
0	49
0	65
0	78
0	59
0	76
0	90
0	64
0	73
0	74
0	83
0	82
0	78
0	74
0	69
0	63
0	69
0	57
0	26
0	73
0	66
0	66
0	71
0	51
0	67
0	78
0	73
0	77
0	67
0	65
0	65
0	99
0	48
0	62
0	83
0	83
0	89
0	79
0	36
0	64
0	79
0	74
0	79
0	81
0	63
0	121
0	79
0	74
0	47
0	30
0	79
0	87
0	78
0	69
0	61
0	67
0	40
0	95
0	73
0	85
0	67
0	69
0	48
0	76
0	71
0	75
1	69
0	39
0	58
0	57
0	71
0	76
0	75
0	73
0	49
0	73
0	40
0	68
0	88
0	79
0	60
0	58
0	87
0	50
0	71
0	70
0	64
0	68
0	61
0	80
0	66
0	80
0	49
0	78
0	50
0	21
0	83
0	69
0	21
0	71
0	101
0	72
0	50
0	65
0	76
0	79
0	65
0	35
0	68
0	73
0	70
0	77
0	67
0	49
0	48
0	76
0	30
0	65
0	31
0	41
0	73
0	61
1	78
0	74
0	46
0	52
0	60
0	69
0	75
0	103
0	76
0	73
0	66
0	81
0	20
0	68
0	84
0	89
0	68
0	51
0	80
0	75
0	83
0	88
0	74
0	89
0	81
0	91
0	71
0	63
0	65
0	74
0	91
0	68
0	97
0	67
0	89
0	57
0	71
0	67
0	77
0	62
0	52
0	98
0	72
0	69
0	59
0	58
0	78
0	59
0	73
0	76
0	60
0	82
0	26
0	33
0	77
0	77
0	73
0	72
0	71
0	71
0	78
0	89
0	74
0	65
0	48
0	45
0	52
0	71
0	51
0	80
0	75
0	72
0	68
0	100
0	84
0	77
0	73
0	77
0	62
0	76
0	60
0	63
0	30
0	65
0	55
0	56
0	70
0	67
0	64
0	66
0	74
0	84
0	79
0	68
0	32
0	82
0	54
0	84
0	75
0	57
0	71
0	77
0	85
0	65
0	75
0	69
0	72
0	77
0	64
0	78
0	84
0	56
0	56
0	73
0	54
0	76
0	24
0	64
0	71
0	77
0	73
0	68
0	66
0	82
0	74
0	81
0	44
0	54
0	25
0	64
0	69
0	47
0	61
0	81
0	68
0	65
0	75
0	46
0	39
0	83
0	65
0	75
0	66
0	87
0	78
0	74
0	87
0	58
0	80
0	48
0	120
0	74
0	72
0	117
0	71
0	60
0	79
0	67
0	29
0	67
0	47
0	42
0	54
0	56
0	84
0	71
0	89
0	67
0	79
0	59
0	40
0	77
0	63
0	71
0	57
0	65
0	72
0	68
0	64
0	87
0	73
0	74
0	75
0	66
0	78
0	35
0	75
0	79
0	71
0	67
0	89
0	79
0	23
0	90
0	75
0	82
0	77
0	64
0	54
0	74
0	75
0	69
0	82
0	89
0	71
0	57
0	76
0	77
0	61
0	85
0	100
0	56
0	42
0	82
0	62
0	77
0	71
0	61
0	75
0	60
0	71
0	91
0	84
0	77
0	52
0	83
0	77
0	70
0	71
0	81
0	107
0	55
0	72
0	104
0	58
0	36
0	80
0	60
0	68
0	74
0	59
0	79
0	100
0	66
0	88
0	80
0	61
0	103
0	60
0	61
0	80
0	77
0	70
0	107
0	62
0	83
0	55
0	84
0	74
0	82
0	79
0	75
0	72
0	76
0	62
0	58
0	84
0	94
0	55
0	82
0	76
0	80
0	73
0	72
0	61
0	83
0	62
0	65
0	61
0	53
0	89
0	89
0	63
0	68
0	88
0	107
0	25
0	79
0	88
0	85
0	80
0	88
0	78
0	78
0	81
0	79
0	50
0	66
0	81
0	82
0	52
0	61
0	59
0	67
0	73
0	66
0	68
0	62
0	61
0	58
0	41
0	75
0	96
0	41
0	64
0	80
0	57
0	99
0	65
0	61
0	54
0	74
0	67
0	74
0	80
0	71
0	62
0	51
0	72
0	69
0	74
0	51
0	73
0	72
0	75
0	87
0	104
0	74
0	86
0	72
0	67
0	67
0	30
0	64
0	77
0	61
0	63
0	63
0	77
0	67
0	56
0	78
0	76
0	74
0	67
0	79
0	61
0	71
0	55
0	68
0	83
0	80
0	62
0	83
0	66
0	61
0	81
0	60
0	73
0	33
0	94
0	56
0	85
0	58
0	21
0	63
0	58
0	46
0	76
0	58
0	78
0	75
0	74
0	49
0	81
0	96
0	72
0	82
0	66
0	85
0	79
0	65
0	78
0	66
0	63
0	79
0	80
0	73
0	83
0	70
0	80
0	80
0	76
0	57
0	73
0	43
0	48
0	79
0	80
0	112
0	51
0	84
0	52
0	65
0	65
0	75
0	78
0	42
0	63
0	87
0	74
0	31
0	69
0	60
0	76
0	73
0	72
0	66
0	76
0	78
0	76
0	97
0	71
0	40
0	109
0	63
0	77
0	67
0	60
0	80
0	75
0	71
0	82
1	66
0	77
0	76
0	85
0	81
0	59
0	81
0	68
0	62
0	90
0	20
0	82
0	78
0	68
0	62
0	74
0	81
0	77
0	70
0	97
0	63
0	58
0	26
0	56
0	85
0	99
0	71
0	84
0	78
0	31
0	53
0	94
0	79
0	68
0	75
0	50
1	76
0	71
0	78
0	69
0	77
0	32
0	46
0	53
0	25
0	71
0	58
0	57
0	20
0	100
0	56
0	66
0	46
0	83
0	64
0	58
0	22
0	71
0	68
0	72
0	85
0	59
0	78
[truncated: 5,276 more rows]
