# Supplementary material for: A genome-first study of sex chromosome aneuploidies provides evidence of Y chromosome dosage effects on autism risk
Source: Nat Commun. 2024 Oct 15;15:8897. doi: 10.1038/s41467-024-53211-7 (PMC11480344; doi:10.1038/s41467-024-53211-7)
Supplement: Supplementary file 4 — Source Data [file 41467_2024_53211_MOESM4_ESM.zip › source_data_files/Figure5C_density_plot_source_data.txt]

putative_sex_chromosome_karyotype_60	Fluid_intelligence_z_score
XYY	-1.92621029795289
X0_nonmosaic	0.41581074486072
XYY	-0.989401880827446
XXX	-0.0525934637020022
XXY	-0.0525934637020022
XYY	-0.989401880827446
XXY	-1.45780608939017
XXY	-0.520997672264724
XYY	-1.92621029795289
XXX	-0.520997672264724
XXX	-0.520997672264724
XXY	-1.45780608939017
XYY	0.41581074486072
XYY	1.35261916198616
XYY	-2.39461450651561
XYY	0.884214953423441
XXX	-1.45780608939017
XXY	-0.520997672264724
XXX	-0.0525934637020022
XXY	0.41581074486072
XXY	-0.989401880827446
XXX	-0.0525934637020022
XXY	-1.45780608939017
XXX	-0.520997672264724
XYY	-0.989401880827446
XXX	0.41581074486072
XXX	-1.92621029795289
XYY	0.41581074486072
XXY	1.35261916198616
XXY	-1.45780608939017
XXY	-1.92621029795289
XYY	-1.45780608939017
XXX	0.884214953423441
XXY	-0.989401880827446
XXY	-1.92621029795289
XYY	-0.520997672264724
X0_nonmosaic	0.41581074486072
XXX	-0.520997672264724
XYY	0.884214953423441
XXY	-0.0525934637020022
X0_nonmosaic	-0.0525934637020022
XYY	-0.989401880827446
XXX	-0.0525934637020022
XXX	-1.45780608939017
XXY	-0.520997672264724
XXY	-0.989401880827446
XYY	-0.989401880827446
XXX	-2.39461450651561
XYY	-0.0525934637020022
XXY	0.884214953423441
XYY	-0.0525934637020022
XXX	-1.92621029795289
XYY	-0.989401880827446
XXX	-0.989401880827446
XXY	-0.520997672264724
XXY	-1.45780608939017
X0_nonmosaic	-0.0525934637020022
XXX	0.41581074486072
XXY	-0.520997672264724
XXY	-0.520997672264724
XXY	-1.92621029795289
XXY	0.41581074486072
XXX	-0.989401880827446
XXX	-1.92621029795289
X0_nonmosaic	0.884214953423441
X0_nonmosaic	-0.0525934637020022
XYY	-0.520997672264724
XXY	1.35261916198616
XXY	0.41581074486072
XXY	-0.520997672264724
XYY	-0.520997672264724
XYY	-0.520997672264724
XXY	-0.0525934637020022
XXX	-0.989401880827446
XXY	-1.45780608939017
XXX	-0.989401880827446
XXX	-0.520997672264724
XXY	-0.520997672264724
XYY	-0.989401880827446
XXY	-1.45780608939017
XYY	-0.520997672264724
XXX	-0.989401880827446
XYY	-2.86301871507833
XYY	-0.520997672264724
XXY	-0.989401880827446
XYY	-0.989401880827446
XXY	-1.45780608939017
XXY	-0.520997672264724
XYY	-0.989401880827446
XXY	-1.92621029795289
XYY	0.884214953423441
XYY	-0.0525934637020022
XXY	-0.520997672264724
XXY	-1.45780608939017
XXY	-0.520997672264724
XXY	-0.520997672264724
XYY	-2.39461450651561
XXY	-1.45780608939017
XXX	-0.989401880827446
XXY	1.82102337054888
XXY	-1.92621029795289
XYY	0.41581074486072
X0_nonmosaic	0.41581074486072
XXY	-1.92621029795289
XXY	-1.92621029795289
XYY	0.884214953423441
XXX	-0.989401880827446
XYY	-0.989401880827446
XXY	-1.92621029795289
XYY	0.41581074486072
XXY	-1.45780608939017
XYY	-1.92621029795289
XXX	-0.989401880827446
XYY	-0.989401880827446
XXY	-0.989401880827446
XXX	-0.989401880827446
XYY	-0.520997672264724
XXY	-1.45780608939017
XYY	-0.520997672264724
XYY	-0.0525934637020022
XXY	-0.989401880827446
XYY	-0.989401880827446
XYY	-1.45780608939017
XXY	-1.45780608939017
XXY	-0.0525934637020022
X0_nonmosaic	-0.0525934637020022
XYY	-1.45780608939017
XXY	0.884214953423441
XXX	0.41581074486072
XYY	-0.989401880827446
XXX	-0.520997672264724
XXX	-0.520997672264724
XYY	-1.45780608939017
XYY	-0.0525934637020022
XYY	-0.0525934637020022
XYY	1.35261916198616
X0_nonmosaic	-0.989401880827446
XXX	-0.520997672264724
XXX	-1.45780608939017
XXY	-0.989401880827446
XXY	-0.520997672264724
XXY	-1.45780608939017
XXX	-0.989401880827446
XXX	-0.989401880827446
XXY	-0.989401880827446
XXY	-0.520997672264724
XXY	-0.520997672264724
XXY	-0.989401880827446
XXY	-1.92621029795289
X0_nonmosaic	-0.0525934637020022
X0_nonmosaic	0.41581074486072
XXY	-0.0525934637020022
XXX	-0.989401880827446
XXX	-0.520997672264724
XXX	-0.989401880827446
XYY	-0.0525934637020022
XYY	-0.520997672264724
XYY	-0.989401880827446
XYY	-2.39461450651561
XYY	-0.520997672264724
XXY	-1.45780608939017
XXX	-1.45780608939017
XXX	-1.92621029795289
XXY	-0.0525934637020022
XYY	-0.989401880827446
XXY	-0.520997672264724
XXY	-0.989401880827446
XXX	0.41581074486072
XXX	-0.520997672264724
XYY	-0.520997672264724
XYY	-0.520997672264724
XXX	0.41581074486072
XXY	0.884214953423441
XYY	-0.0525934637020022
XYY	-0.0525934637020022
XXY	-0.520997672264724
XXY	-2.39461450651561
XYY	-0.989401880827446
XXX	-1.45780608939017
XXY	-0.989401880827446
XXX	-0.520997672264724
XYY	0.884214953423441
XXY	-0.0525934637020022
XYY	-0.0525934637020022
X0_nonmosaic	1.35261916198616
XXX	-1.45780608939017
XXY	-1.45780608939017
XXY	-0.989401880827446
XXY	-1.92621029795289
XXY	-1.45780608939017
XYY	0.884214953423441
XXX	-0.520997672264724
XYY	-1.92621029795289
XXY	-0.989401880827446
X0_nonmosaic	-0.520997672264724
XXX	-0.989401880827446
XXY	-0.0525934637020022
X0_nonmosaic	-0.989401880827446
XYY	-0.989401880827446
XYY	0.41581074486072
XXY	-0.520997672264724
X0_nonmosaic	-0.989401880827446
X0_nonmosaic	-1.45780608939017
XXY	0.884214953423441
XXX	-0.0525934637020022
X0_nonmosaic	0.41581074486072
XYY	-0.0525934637020022
XXX	-1.45780608939017
XXY	-0.0525934637020022
XXX	-1.45780608939017
XYY	-1.45780608939017
XXX	0.41581074486072
XXY	-2.39461450651561
XXX	-1.45780608939017
XXX	-0.520997672264724
XXY	-0.989401880827446
XYY	-0.989401880827446
XXX	-1.45780608939017
XXY	-0.989401880827446
X0_nonmosaic	-0.989401880827446
XYY	-1.45780608939017
XXY	-0.989401880827446
XXY	-0.0525934637020022
XYY	-0.989401880827446
XYY	-0.989401880827446
XXY	-0.0525934637020022
XXY	-1.92621029795289
XXX	-0.520997672264724
XXX	-0.989401880827446
X0_nonmosaic	-0.0525934637020022
XXY	-0.520997672264724
XYY	-0.0525934637020022
XXY	-0.520997672264724
XYY	-0.989401880827446
